# Supplementary material for: Data for transcriptomic and iTRAQ proteomic analysis of Anguilla japonica gills in response to osmotic stress
Source: Data Brief. 2015 Mar 4;3:120–5. doi: 10.1016/j.dib.2015.02.012 (PMC4510098; doi:10.1016/j.dib.2015.02.012)
Supplement: Supplementary file 1 — S1: The detailed annotation information of eel gills from RNA-seq [file mmc1.xlsx]

## Sheet: BlastX_NR110628
Contig	Accession No.	Annotation	% identity	Alignment length	Mismatches	Gap openings	q. start	q. end	s. start	s. end	e-value	Score
contig00001	gi|75677420|ref|NP_031762.2|	collagen, type IV, alpha 5 [Mus musculus]	75	40	10	0	121	2	221	260	1e-10	44.3
contig00002	gi|209736630|gb|ACI69184.1|	60S acidic ribosomal protein P2 [Salmo salar]	70.69	116	34	1	41	388	16	130	1e-23	112
contig00003	gi|269315868|ref|NP_001092707.2|	eukaryotic translation initiation factor 4Ba [Danio rerio]	75.34	146	36	0	626	189	320	465	4e-39	138
contig00004	gi|47214275|emb|CAG01332.1|	unnamed protein product [Tetraodon nigroviridis]	32.61	92	55	2	342	88	367	452	4e-06	55.1
contig00005	gi|119903098|ref|XP_599188.3|	PREDICTED: prominin 2 [Bos taurus]	29.26	229	160	2	1596	916	669	896	4e-36	122
contig00006	gi|157738534|ref|YP_001491333.1|	cytochrome c oxidase subunit I [Macrorhamphosodes uradoi]	79.41	34	7	0	2	103	388	421	1e-07	60.1
contig00008	gi|229365852|gb|ACQ57906.1|	CD63 antigen [Anoplopoma fimbria]	59.17	240	98	0	1610	891	1	240	6e-59	233
contig00010	gi|292623327|ref|XP_688904.4|	PREDICTED: uncharacterized protein C14orf43-like [Danio rerio]	52.57	175	82	5	3	524	400	542	2e-20	103
contig00011	gi|47203587|emb|CAF92714.1|	unnamed protein product [Tetraodon nigroviridis]	50.7	142	70	1	429	4	8	147	1e-33	146
contig00012	gi|47217567|emb|CAG02494.1|	unnamed protein product [Tetraodon nigroviridis]	58.26	115	46	4	601	263	987	1091	4e-21	105
contig00013	gi|94734480|emb|CAK11309.1|	mitochondrial ribosomal protein L3 [Danio rerio]	65.13	152	53	0	718	263	192	343	1e-34	150
contig00017	gi|190337640|gb|AAI63566.1|	Integrin, alpha V [Danio rerio]	75.93	324	75	2	965	3	20	342	6e-146	521
contig00019	gi|326670258|ref|XP_003199176.1|	PREDICTED: hypothetical protein LOC100536078 [Danio rerio]	64.89	94	33	1	410	129	1	91	8e-14	81.6
contig00021	gi|51599121|gb|AAU08211.1|	transcription factor Sox4a [Acipenser schrenckii]	81.55	206	38	1	1570	953	160	362	3e-56	224
contig00023	gi|157888668|emb|CAP09406.1|	lyric-like [Danio rerio]	30.7	215	144	4	1394	765	370	543	2e-28	82.8
contig00024	gi|291190914|ref|NP_001167328.1|	Sodium-dependent proline transporter [Salmo salar]	88.44	571	65	2	3	1712	11	579	0	998
contig00025	gi|148230060|ref|NP_001080743.1|	serine/arginine-rich splicing factor 2 [Xenopus laevis]	99.04	104	1	0	180	491	1	104	1e-45	188
contig00027	gi|71897359|ref|NP_001026537.1|	A kinase (PRKA) anchor protein 8-like [Gallus gallus]	27.96	186	127	9	608	72	44	196	2e-06	55.8
contig00028	gi|47226290|emb|CAG09258.1|	unnamed protein product [Tetraodon nigroviridis]	27.65	170	122	4	772	266	680	842	3e-10	58.2
contig00029	gi|326665910|ref|XP_694888.3|	PREDICTED: rho GTPase-activating protein 27-like [Danio rerio]	53.49	258	98	10	863	156	15	259	5e-57	226
contig00030	gi|47086749|ref|NP_997810.1|	heterogeneous nuclear ribonucleoprotein A0 [Danio rerio]	88.04	184	22	0	2310	1759	2	185	3e-84	318
contig00032	gi|62955633|ref|NP_001017830.1|	BAI1-associated protein 2-like 1b [Danio rerio]	74.81	270	65	2	803	3	1	267	3e-113	413
contig00034	gi|185135783|ref|NP_001117966.1|	prepro-cathepsin C [Oncorhynchus mykiss]	74.67	458	116	1	2000	627	1	457	0	750
contig00035	gi|291190809|ref|NP_001167405.1|	Heterogeneous nuclear ribonucleoprotein U-like protein 1 [Salmo salar]	85.71	42	6	0	777	652	648	689	2e-13	80.5
contig00036	gi|45382499|ref|NP_990240.1|	rho-related GTP-binding protein RhoB [Gallus gallus]	93.3	194	13	0	178	759	1	194	1e-100	372
contig00038	gi|224052246|ref|XP_002187515.1|	PREDICTED: similar to inositol polyphosphate multikinase [Taeniopygia guttata]	41.73	127	74	0	109	489	234	360	3e-21	97.4
contig00040	gi|47223210|emb|CAG11345.1|	unnamed protein product [Tetraodon nigroviridis]	81.56	179	33	0	537	1	391	569	2e-57	225
contig00045	gi|295314920|gb|ADF97610.1|	GDP dissociation inhibitor 2 [Hypophthalmichthys molitrix]	93.08	448	31	0	36	1379	1	448	0	806
contig00047	gi|213511712|ref|NP_001133608.1|	DnaJ homolog subfamily B member 6 [Salmo salar]	78.18	110	20	1	1	318	1	110	2e-35	155
contig00048	gi|189519105|ref|XP_688583.3|	PREDICTED: tripartite motif-containing protein 16 isoform 1 [Danio rerio]	81.36	397	69	1	1177	2	5	401	0	654
contig00050	gi|47223774|emb|CAF98544.1|	unnamed protein product [Tetraodon nigroviridis]	82.18	174	31	0	1158	637	187	360	2e-80	304
contig00052	gi|47216657|emb|CAG04855.1|	unnamed protein product [Tetraodon nigroviridis]	79.93	294	56	2	1374	502	734	1026	2e-134	484
contig00057	gi|317418753|emb|CBN80791.1|	E3 ubiquitin-protein ligase Itchy homolog [Dicentrarchus labrax]	94.23	364	21	0	1	1092	300	663	0	743
contig00059	gi|62955533|ref|NP_001017780.1|	hypothetical protein LOC550477 [Danio rerio]	76.26	139	33	0	517	101	65	203	6e-57	223
contig00060	gi|47224042|emb|CAG12871.1|	unnamed protein product [Tetraodon nigroviridis]	42.59	108	61	1	1088	768	92	199	3e-14	84.3
contig00061	gi|219521919|ref|NP_001083001.2|	U2-associated SR140 protein-like [Danio rerio]	75.95	79	19	0	657	421	703	781	8e-28	128
contig00062	gi|317419559|emb|CBN81596.1|	Protein transport protein Sec24C [Dicentrarchus labrax]	52.31	130	60	3	386	3	1	124	1e-12	77
contig00063	gi|225706470|gb|ACO09081.1|	Nucleosome assembly protein 1-like 1 [Osmerus mordax]	95.94	394	16	0	1406	225	1	394	3e-131	473
contig00067	gi|116235420|ref|NP_001070718.1|	hypothetical protein LOC562009 [Danio rerio]	39.89	188	98	4	527	9	1	185	6e-31	138
contig00070	gi|289177171|ref|NP_001166000.1|	glutamate dehydrogenase 1 [Oncorhynchus mykiss]	89.56	546	54	2	1713	85	1	544	0	1007
contig00074	gi|148689851|gb|EDL21798.1|	CCR4-NOT transcription complex, subunit 2, isoform CRA_h [Mus musculus]	87.7	512	58	2	1675	155	37	530	0	882
contig00075	gi|317419493|emb|CBN81530.1|	'NADH dehydrogenase 1 beta subcomplex subunit 8, mitochondrial' [Dicentrarchus labrax]	82.49	177	31	0	582	52	12	188	6e-79	297
contig00077	gi|326667030|ref|XP_001337665.2|	PREDICTED: hypothetical protein LOC100006645 [Danio rerio]	41.48	311	181	3	1220	291	1248	1556	3e-49	201
contig00078	gi|223647818|gb|ACN10667.1|	Thioredoxin-interacting protein [Salmo salar]	82.73	110	19	0	330	1	1	110	3e-46	188
contig00079	gi|224613194|gb|ACN60176.1|	Proliferation-associated protein 2G4 [Salmo salar]	87.36	87	11	0	895	635	48	134	5e-37	159
contig00081	gi|123704971|ref|NP_001074061.1|	paired box protein Pax-1 [Danio rerio]	87.62	323	39	2	966	1	7	328	5e-153	545
contig00084	gi|209156096|gb|ACI34280.1|	Voltage-dependent anion-selective channel protein 2 [Salmo salar]	94.74	38	2	0	116	3	1	38	5e-13	77.8
contig00085	gi|47224014|emb|CAG12843.1|	unnamed protein product [Tetraodon nigroviridis]	69.64	56	17	0	71	238	72	127	2e-11	76.3
contig00086	gi|317420015|emb|CBN82051.1|	Extended synaptotagmin-2-B [Dicentrarchus labrax]	73.29	292	74	3	102	965	3	291	1e-121	440
contig00089	gi|223647638|gb|ACN10577.1|	Epithelial cadherin precursor [Salmo salar]	70.21	94	28	1	1	282	189	280	4e-30	134
contig00093	gi|185134110|ref|NP_001117743.1|	caspase 6 precursor [Oncorhynchus mykiss]	75.77	293	70	2	43	918	10	301	5e-125	453
contig00097	gi|47227468|emb|CAG04616.1|	unnamed protein product [Tetraodon nigroviridis]	91.67	84	7	0	345	94	52	135	3e-40	168
contig00099	gi|229365970|gb|ACQ57965.1|	60S ribosomal protein L7 [Anoplopoma fimbria]	91.67	240	20	0	814	95	6	245	3e-105	385
contig00100	gi|326675298|ref|XP_002665099.2|	PREDICTED: hypothetical protein LOC100334925 [Danio rerio]	29.17	144	101	3	31	459	534	672	1e-07	60.8
contig00101	gi|221219360|gb|ACM08341.1|	Splicing factor, arginine/serine-rich 3 [Salmo salar]	97.75	89	2	0	353	87	1	89	1e-45	186
contig00102	gi|47085693|ref|NP_998153.1|	programmed cell death 4a [Danio rerio]	58.82	68	20	2	182	3	1	61	2e-11	72.4
contig00103	gi|326681314|ref|XP_002661137.2|	PREDICTED: hypothetical protein LOC100333048 [Danio rerio]	53.68	95	42	2	3	281	20	113	4e-15	84.7
contig00104	gi|168823552|ref|NP_001108355.1|	hypothetical protein LOC322909 [Danio rerio]	58.42	101	41	2	519	818	178	275	1e-07	61.6
contig00105	gi|185135804|ref|NP_001117967.1|	cathepsin Y [Oncorhynchus mykiss]	85.47	289	42	1	86	952	3	290	2e-156	557
contig00108	gi|47937841|gb|AAH71309.1|	Dual specificity phosphatase 1 [Danio rerio]	74.85	171	43	0	264	776	1	171	3e-70	269
contig00109	gi|21322666|emb|CAC87884.1|	alpha2 a2 adrenergic receptor [Takifugu rubripes]	83.02	106	18	0	319	2	1	106	2e-35	152
contig00110	gi|40254693|ref|NP_571679.2|	runt-related transcription factor 3 [Danio rerio]	80	285	56	4	855	4	1	281	9e-115	417
contig00111	gi|126632161|gb|AAI34225.1|	LOC557782 protein [Danio rerio]	55.68	440	193	6	2049	736	64	491	2e-126	458
contig00113	gi|166091440|ref|NP_001107213.1|	serine/arginine-rich splicing factor 1 [Gallus gallus]	92.9	183	10	1	143	682	1	183	2e-68	263
contig00114	gi|213514346|ref|NP_001133852.1|	NF-kappa-B inhibitor epsilon [Salmo salar]	45.38	119	65	0	278	634	1	119	4e-20	102
contig00116	gi|148230060|ref|NP_001080743.1|	serine/arginine-rich splicing factor 2 [Xenopus laevis]	100	99	0	0	1901	1605	1	99	2e-42	179
contig00117	gi|121582458|ref|NP_001073442.1|	TATA-binding protein-associated factor 2N [Danio rerio]	79.28	111	23	1	518	850	184	293	3e-42	177
contig00118	gi|319738653|ref|NP_001002420.2|	GTPase-activating protein and VPS9 domain-containing protein 1 [Danio rerio]	96.36	55	2	0	477	313	1390	1444	1e-24	116
contig00120	gi|213515232|ref|NP_001134794.1|	Ubiquitin-like protein [Salmo salar]	36.36	88	56	0	1465	1202	4	91	1e-09	69.7
contig00121	gi|225706086|gb|ACO08889.1|	Cathepsin S precursor [Osmerus mordax]	80.22	91	18	0	276	4	120	210	9e-71	164
contig00122	gi|70906162|gb|AAZ14863.1|	calponin 2 [Danio rerio]	91.97	274	22	0	2785	1964	2	275	2e-144	518
contig00123	gi|326667988|ref|XP_002662116.2|	PREDICTED: KN motif and ankyrin repeat domain-containing protein 1 [Danio rerio]	58.64	191	79	0	573	1	539	729	2e-58	229
contig00124	gi|255291800|dbj|BAH89253.1|	aquaporin-3 [Anguilla japonica]	99.32	296	2	0	2083	1196	1	296	2e-167	594
contig00125	gi|326672251|ref|XP_003199622.1|	PREDICTED: hypothetical protein LOC100536966 [Danio rerio]	66.88	160	53	0	481	2	126	285	6e-58	229
contig00126	gi|45382547|ref|NP_990564.1|	alpha-N-acetylgalactosaminide alpha-2,6-sialyltransferase 2 [Gallus gallus]	52.59	348	137	8	96	1055	6	352	6e-91	338
contig00128	gi|160774192|gb|AAI55149.1|	Aminopeptidase-like 1 [Danio rerio]	90.72	377	33	1	1249	125	149	525	0	686
contig00129	gi|197245601|gb|AAI68507.1|	Ybx1 protein [Danio rerio]	72.61	314	85	3	1322	384	1	310	1e-77	295
contig00130	gi|224048615|ref|XP_002195329.1|	PREDICTED: leucine rich repeat containing 1 [Taeniopygia guttata]	89.72	214	22	0	326	967	1	214	4e-110	394
contig00132	gi|47213965|emb|CAF94063.1|	unnamed protein product [Tetraodon nigroviridis]	84.39	173	27	0	520	2	103	275	2e-47	192
contig00133	gi|1703468|sp|P51165.1|AT1B1_ANGAN	RecName: Full=Sodium/potassium-transporting ATPase subunit beta-1; AltName: Full=Sodium/potassium-dependent ATPase subunit beta-1_x0001_gi|496530|emb|CAA53715.1| sodium /potassium-transporting ATPase, beta subunit [Anguilla anguilla]	96.81	282	9	0	194	1039	21	302	8e-171	571
contig00136	gi|225706046|gb|ACO08869.1|	High mobility group-T protein [Osmerus mordax]	93.6	172	11	0	28	543	1	172	2e-79	301
contig00137	gi|326664053|ref|XP_001344916.4|	PREDICTED: Kruppel-like factor 5-like [Danio rerio]	54.75	179	58	6	129	596	3	179	2e-40	169
contig00138	gi|194018421|ref|NP_001123461.1|	G alpha s/olf-2 protein [Oncorhynchus mykiss]	97.27	110	3	0	330	1	243	352	1e-55	219
contig00139	gi|328677109|gb|AEB31277.1|	alcohol dehydrogenase Class vi [Epinephelus bruneus]	65.89	258	86	2	3	770	47	298	3e-85	319
contig00141	gi|213512969|ref|NP_001133272.1|	Sodium- and chloride-dependent taurine transporter [Salmo salar]	94.43	323	18	0	54	1022	1	323	2e-174	616
contig00142	gi|108744011|gb|ABG02278.1|	heterogeneous nuclear ribonucleoprotein G [Haplochromis burtoni]	67.54	191	54	3	869	321	67	255	1e-13	81.6
contig00143	gi|50540370|ref|NP_001002651.1|	LIM domain kinase 2 [Danio rerio]	76.02	221	53	1	3	665	418	636	1e-93	346
contig00144	gi|134085170|emb|CAM60065.1|	cxadr [Danio rerio]	67.26	281	92	0	72	914	1	281	3e-98	362
contig00145	gi|149410302|ref|XP_001506744.1|	PREDICTED: similar to KIAA0515 [Ornithorhynchus anatinus]	41.98	162	82	3	135	584	344	499	7e-21	104
contig00146	gi|209730658|gb|ACI66198.1|	60S ribosomal protein L5 [Salmo salar]	91.69	313	26	1	977	39	91	402	2e-153	546
contig00147	gi|289177112|ref|NP_001165969.1|	CCAAT/enhancer binding protein beta2 [Oncorhynchus mykiss]	58.45	296	118	4	1234	362	1	294	2e-73	281
contig00149	gi|126322229|ref|XP_001376206.1|	PREDICTED: protein DEK-like [Monodelphis domestica]	66.29	89	30	0	305	571	284	372	4e-21	105
contig00150	gi|47225109|emb|CAF98736.1|	unnamed protein product [Tetraodon nigroviridis]	72.41	58	16	0	1	174	365	422	9e-18	95.5
contig00151	gi|47224928|emb|CAG06498.1|	unnamed protein product [Tetraodon nigroviridis]	100	34	0	0	493	594	1	34	2e-12	76.3
contig00154	gi|212549763|ref|NP_001131138.1|	periplakin [Danio rerio]	59	100	41	0	305	6	1	100	1e-27	126
contig00158	gi|157929872|gb|ABW04124.1|	ADP-ATP translocase [Epinephelus coioides]	99.63	272	1	0	1185	370	1	272	4e-162	520
contig00159	gi|225708052|gb|ACO09872.1|	thiosulfate sulfurtransferase KAT [Osmerus mordax]	72.09	86	24	1	265	8	1	85	2e-27	125
contig00160	gi|62955567|ref|NP_001017797.1|	cold inducible RNA binding protein [Danio rerio]	84.34	83	13	0	564	316	1	83	5e-33	145
contig00161	gi|209154138|gb|ACI33301.1|	Integral membrane protein 2B [Salmo salar]	78.85	260	53	3	1829	1056	1	258	1e-111	409
contig00162	gi|113682016|ref|NP_001038484.1|	TCDD-inducible poly [ADP-ribose]	90.81	185	17	0	907	353	462	646	2e-97	360
contig00163	gi|312603157|gb|ADQ92842.1|	calreticulin [Lates calcarifer]	89.73	331	34	0	1149	157	19	349	1e-176	623
contig00164	gi|209154204|gb|ACI33334.1|	CREB/ATF bZIP transcription factor [Salmo salar]	57.09	268	110	5	32	820	1	268	3e-60	236
contig00166	gi|335309650|ref|XP_003361717.1|	PREDICTED: heparan sulfate glucosamine 3-O-sulfotransferase 1-like [Sus scrofa]	77.69	260	58	0	1326	547	52	311	1e-120	438
contig00168	gi|326668703|ref|XP_001920116.3|	PREDICTED: low-density lipoprotein receptor-related protein 8-like [Danio rerio]	85.47	172	25	0	608	93	585	756	7e-85	317
contig00169	gi|47222415|emb|CAG12935.1|	unnamed protein product [Tetraodon nigroviridis]	97	200	6	0	888	289	1	200	3e-108	397
contig00170	gi|118090742|ref|XP_420806.2|	PREDICTED: similar to KIAA0232 protein [Gallus gallus]	71.58	373	103	6	3	1112	910	1277	8e-145	518
contig00171	gi|308322409|gb|ADO28342.1|	thioredoxin-like protein 1 [Ictalurus furcatus]	91.53	236	20	0	3	710	54	289	5e-124	448
contig00172	gi|213512547|ref|NP_001135284.1|	UV excision repair protein RAD23 homolog A [Salmo salar]	71.9	274	67	2	3	794	114	387	2e-72	277
contig00175	gi|62751450|ref|NP_001015860.1|	fucosidase, alpha-L- 1, tissue [Xenopus (Silurana) tropicalis]	57.84	102	43	0	324	19	340	441	7e-28	127
contig00177	gi|47218789|emb|CAG02775.1|	unnamed protein product [Tetraodon nigroviridis]	67.16	67	22	0	202	2	4	70	3e-19	98.6
contig00178	gi|54400708|ref|NP_001006103.1|	alpha-galactosidase A [Danio rerio]	72.85	302	82	0	1306	401	37	338	1e-135	488
contig00179	gi|213512335|ref|NP_001135060.1|	serine/threonine-protein phosphatase PGAM5, mitochondrial [Salmo salar]	54.32	81	35	3	602	366	1	78	6e-10	69.3
contig00180	gi|213511954|ref|NP_001135032.1|	ribonuclease P protein subunit p30 [Salmo salar]	75.32	77	19	0	2	232	34	110	2e-27	125
contig00181	gi|224048410|ref|XP_002197564.1|	PREDICTED: mannosidase, endo-alpha [Taeniopygia guttata]	70.79	178	52	0	544	11	97	274	2e-83	312
contig00182	gi|332853825|ref|XP_001172855.2|	PREDICTED: calcium homeostasis endoplasmic reticulum protein isoform 1 [Pan troglodytes]	96.51	86	3	0	737	480	650	735	5e-37	159
contig00185	gi|47229625|emb|CAG06821.1|	unnamed protein product [Tetraodon nigroviridis]	59.22	103	42	3	190	498	1	98	3e-21	106
contig00187	gi|83267784|gb|ABB99425.1|	c-Jun protein [Ctenopharyngodon idella]	86.5	311	42	2	1671	739	1	300	9e-139	499
contig00188	gi|292628104|ref|XP_002666846.1|	PREDICTED: olfactomedin-like [Danio rerio]	50.46	434	215	1	1304	3	8	438	2e-131	473
contig00190	gi|157929888|gb|ABW04132.1|	Hnrpa01 protein [Epinephelus coioides]	100	186	0	0	1593	1036	1	186	8e-95	352
contig00194	gi|224049584|ref|XP_002197763.1|	PREDICTED: YTH domain containing 1 [Taeniopygia guttata]	94.71	208	11	0	629	6	301	508	6e-113	410
contig00196	gi|18859213|ref|NP_571373.1|	paired box protein Pax-9 [Danio rerio]	95.08	183	9	0	551	3	1	183	2e-89	332
contig00197	gi|221221248|gb|ACM09285.1|	thiosulfate sulfurtransferase KAT [Salmo salar]	71.11	90	24	2	265	2	1	90	1e-26	123
contig00200	gi|47221711|emb|CAG10183.1|	unnamed protein product [Tetraodon nigroviridis]	68.75	32	10	0	109	14	22	53	2e-07	60.1
contig00201	gi|213514296|ref|NP_001134932.1|	Tumor-associated calcium signal transducer 2 [Salmo salar]	74.07	162	42	1	487	2	22	182	2e-67	258
contig00202	gi|292625836|ref|XP_002666146.1|	PREDICTED: ETS-related transcription factor Elf-3 [Danio rerio]	35.33	317	164	12	848	21	3	288	3e-26	124
contig00203	gi|194238406|ref|XP_001916399.1|	PREDICTED: similar to predicted protein [Equus caballus]	100	35	0	0	3	107	99	133	9e-19	77.4
contig00205	gi|189520526|ref|XP_001338299.2|	PREDICTED: plakophilin-1 [Danio rerio]	46.41	765	388	15	3151	923	1	731	2e-167	595
contig00208	gi|46362428|gb|AAH66582.1|	Tfap2a protein [Danio rerio]	88.49	417	42	5	1613	381	10	425	0	707
contig00209	gi|292619482|ref|XP_002663995.1|	PREDICTED: ATP-dependent RNA helicase DHX8 isoform 3 [Danio rerio]	94.29	70	4	0	378	587	231	300	7e-33	144
contig00210	gi|327262669|ref|XP_003216146.1|	PREDICTED: gem-associated protein 6-like [Anolis carolinensis]	61.49	161	59	1	83	556	1	161	2e-51	206
contig00211	gi|209732456|gb|ACI67097.1|	Inorganic pyrophosphatase [Salmo salar]	86.11	288	40	0	997	134	3	290	2e-154	550
contig00213	gi|41393135|ref|NP_958897.1|	ubiquitin-conjugating enzyme E2 H [Danio rerio]	100	117	0	0	178	528	1	117	1e-71	245
contig00215	gi|304376798|gb|ACI69044.2|	Profilin-2 [Salmo salar]	86.23	138	19	0	111	524	1	138	6e-67	258
contig00216	gi|47213588|emb|CAF93491.1|	unnamed protein product [Tetraodon nigroviridis]	91.67	192	16	0	576	1	144	335	6e-108	370
contig00217	gi|225716770|gb|ACO14231.1|	Synaptophysin-like protein 1 [Esox lucius]	70.86	175	50	5	85	606	58	225	2e-65	253
contig00219	gi|4885153|ref|NP_005198.1|	crk-like protein [Homo sapiens]	84.53	181	26	1	538	2	1	181	1e-85	319
contig00220	gi|148677820|gb|EDL09767.1|	casein kinase 1, alpha 1, isoform CRA_e [Mus musculus]	99.69	325	1	0	573	1547	10	334	6e-167	592
contig00221	gi|47605558|sp|Q9PTY0.1|ATPB_CYPCA	RecName: Full=ATP synthase subunit beta, mitochondrial; Flags: Precursor_x0001_gi|5689156|dbj|BAA82837.1| ATP synthase beta-subunit [Cyprinus carpio]	94.16	514	30	1	1691	150	8	518	0	894
contig00224	gi|54114968|tpg|DAA01818.1|	TPA_inf: HN1-like protein [Ictalurus punctatus]	53.37	208	89	3	669	70	1	208	9e-47	191
contig00225	gi|223646580|gb|ACN10048.1|	60S ribosomal protein L34 [Salmo salar]	97.5	120	3	0	857	498	19	138	1e-59	234
contig00227	gi|332818457|ref|XP_001153924.2|	PREDICTED: tetratricopeptide repeat protein 14 isoform 1 [Pan troglodytes]	35.66	129	76	3	366	1	533	659	4e-08	61.6
contig00228	gi|213513992|ref|NP_001134645.1|	cysteine and glycine-rich protein 2 [Salmo salar]	92.75	193	14	0	43	621	1	193	1e-93	346
contig00229	gi|47220317|emb|CAG03351.1|	unnamed protein product [Tetraodon nigroviridis]	83.87	124	20	0	3	374	398	521	2e-46	189
contig00231	gi|225706668|gb|ACO09180.1|	Retinol dehydrogenase 3 [Osmerus mordax]	67.76	304	97	1	1056	148	15	318	6e-118	428
contig00232	gi|6226562|sp|Q90304.2|CD166_CARAU	RecName: Full=CD166 antigen homolog; AltName: Full=Activated leukocyte cell adhesion molecule; AltName: Full=DM-GRASP homolog; AltName: Full=Neurolin; AltName: CD_antigen=CD166; Flags: Precursor_x0001_gi|5263293|gb|AAC38015.2| neurolin [Carassius auratus]	54.5	444	199	2	18	1340	49	492	7e-128	462
contig00233	gi|317418560|emb|CBN80598.1|	Carbohydrate sulfotransferase 11 [Dicentrarchus labrax]	84.57	175	27	0	525	1	141	315	3e-85	318
contig00235	gi|52219172|ref|NP_001004667.1|	F11 receptor [Danio rerio]	64.13	276	95	5	126	941	19	292	5e-83	314
contig00236	gi|114158708|ref|NP_997768.2|	acidic (leucine-rich) nuclear phosphoprotein 32 family, member B [Danio rerio]	94.23	156	9	0	28	495	1	156	3e-68	263
contig00237	gi|185135893|ref|NP_001118124.1|	insulin-like growth factor binding protein 5 [Oncorhynchus mykiss]	84.14	227	33	2	435	1106	16	242	2e-111	407
contig00238	gi|197102330|ref|NP_001125577.1|	RNA-binding protein 26 [Pongo abelii]	67.2	250	74	5	728	3	245	494	2e-66	256
contig00239	gi|155369339|ref|NP_001094432.1|	vacuolar protein sorting 4 homolog b-like [Danio rerio]	92.56	430	32	1	2827	1538	9	437	0	763
contig00240	gi|223647704|gb|ACN10610.1|	Vacuolar protein sorting-associating protein 4B [Salmo salar]	79.22	77	16	0	232	2	5	81	2e-28	129
contig00242	gi|326664664|ref|XP_001919901.3|	PREDICTED: desmoplakin [Danio rerio]	60.76	1241	459	9	3644	6	1	1229	0	1310
contig00243	gi|74181660|dbj|BAE32549.1|	unnamed protein product [Mus musculus]	90.85	284	26	0	1249	398	296	579	0	520
contig00244	gi|259155280|ref|NP_001158882.1|	2,3-cyclic-nucleotide 3-phosphodiesterase [Salmo salar]	60.48	372	139	2	1955	864	288	659	2e-112	411
contig00245	gi|147905224|ref|NP_001082796.1|	hypothetical protein LOC323315 [Danio rerio]	58.54	451	185	1	3	1349	51	501	6e-151	538
contig00246	gi|153792184|ref|NP_001093508.1|	hypothetical protein LOC569045 [Danio rerio]	98.32	238	4	0	3	716	605	842	5e-136	487
contig00247	gi|185133788|ref|NP_001117830.1|	tissue factor [Oncorhynchus mykiss]	58.9	146	59	1	1	435	101	246	2e-42	178
contig00249	gi|225706952|gb|ACO09322.1|	Cation transport regulator-like protein 1 [Osmerus mordax]	91.07	56	5	0	443	610	1	56	2e-25	119
contig00250	gi|34785442|gb|AAH57524.1|	LOC402861 protein [Danio rerio]	77.84	167	37	0	117	617	24	190	8e-96	261
contig00254	gi|317418898|emb|CBN80936.1|	Myotubularin-related protein 14 [Dicentrarchus labrax]	84.28	159	25	0	532	56	1	159	2e-73	280
contig00255	gi|47228782|emb|CAG07514.1|	unnamed protein product [Tetraodon nigroviridis]	43.94	198	111	5	61	654	1	188	4e-31	140
contig00256	gi|165993273|emb|CAP71948.1|	efnb1 [Danio rerio]	79.39	165	34	0	182	676	19	183	7e-73	279
contig00257	gi|169145317|emb|CAQ14192.1|	acyl-CoA thioesterase 7 [Danio rerio]	84.46	251	38	2	1	750	110	355	2e-113	413
contig00258	gi|149635094|ref|XP_001510508.1|	PREDICTED: similar to fetal Alzheimer antigen [Ornithorhynchus anatinus]	61.86	194	63	4	597	49	676	855	5e-47	191
contig00259	gi|224613258|gb|ACN60208.1|	Myeloperoxidase precursor [Salmo salar]	69.47	262	79	1	787	5	52	313	3e-104	382
contig00260	gi|223941795|ref|NP_001138831.1|	hypothetical protein LOC559409 [Danio rerio]	41.27	189	105	7	626	78	46	204	7e-24	114
contig00261	gi|57770495|ref|NP_001009898.1|	cyclin-dependent kinase 2-associated protein 2 [Danio rerio]	94.17	103	6	0	696	1004	1	103	2e-39	167
contig00262	gi|185133759|ref|NP_001117034.1|	myeloid leukemia differentiation protein homologue [Salmo salar]	56.36	220	94	2	381	1034	68	285	2e-60	239
contig00263	gi|156717568|ref|NP_001096324.1|	glucosamine-6-phosphate isomerase 2 [Xenopus (Silurana) tropicalis]	92.04	226	18	0	953	276	48	273	9e-121	437
contig00267	gi|115663020|ref|XP_789257.2|	PREDICTED: similar to glutamate dehydrogenase 1 [Strongylocentrotus purpuratus]	75.92	245	59	0	1364	630	45	289	0	400
contig00270	gi|326675657|ref|XP_003200403.1|	PREDICTED: BRISC complex subunit Abro1-like [Danio rerio]	58.13	203	85	4	665	57	176	360	1e-46	190
contig00271	gi|50233897|ref|NP_955920.2|	foie gras [Danio rerio]	96.48	284	10	0	33	884	1	284	2e-163	579
contig00272	gi|291190250|ref|NP_001167093.1|	Cold shock domain-containing protein E1 [Salmo salar]	89.52	105	11	0	317	3	35	139	6e-49	198
contig00273	gi|291190250|ref|NP_001167093.1|	Cold shock domain-containing protein E1 [Salmo salar]	93.44	442	28	1	1325	3	160	601	0	829
contig00274	gi|326930260|ref|XP_003211266.1|	PREDICTED: protein FAM102A-like [Meleagris gallopavo]	90.91	176	16	0	238	765	1	176	2e-107	317
contig00275	gi|156713475|ref|NP_001096142.1|	ankyrin repeat and FYVE domain-containing protein 1 [Danio rerio]	89.44	483	47	2	1437	1	8	489	0	811
contig00276	gi|197632171|gb|ACH70809.1|	actin related protein 2/3 complex subunit 2 [Salmo salar]	95.76	283	12	0	135	983	17	299	6e-156	555
contig00277	gi|297288233|ref|XP_002803306.1|	PREDICTED: hypothetical protein LOC100426317 [Macaca mulatta]	91.67	36	2	1	118	14	31	66	7e-09	65.9
contig00278	gi|213510862|ref|NP_001133719.1|	proline-rich nuclear receptor coactivator 2 [Salmo salar]	60.24	166	64	5	557	66	1	156	3e-31	140
contig00279	gi|165972509|ref|NP_001107084.1|	hypothetical protein LOC568307 [Danio rerio]	67	203	66	1	612	7	1	203	5e-69	265
contig00282	gi|292626350|ref|XP_683585.4|	PREDICTED: minor histocompatibility protein HA-1 [Danio rerio]	71.43	259	73	2	2	775	469	725	5e-97	358
contig00284	gi|55963407|emb|CAI11953.1|	novel protein (zgc:77855) [Danio rerio]	62.13	272	102	1	1683	871	23	294	6e-83	313
contig00285	gi|189519460|ref|XP_687804.3|	PREDICTED: B box and SPRY domain-containing protein [Danio rerio]	56.41	390	169	1	1169	3	67	456	3e-107	393
contig00286	gi|259089490|ref|NP_001158544.1|	RNA-binding protein 8A [Oncorhynchus mykiss]	96.12	129	5	0	772	386	23	151	2e-72	260
contig00288	gi|41151978|ref|NP_958484.1|	translocon-associated protein subunit alpha [Danio rerio]	91.75	206	17	0	210	827	85	290	8e-93	345
contig00290	gi|185132124|ref|NP_001117701.1|	m-calpain [Oncorhynchus mykiss]	84.31	548	84	1	2	1639	6	553	0	911
contig00292	gi|326665821|ref|XP_002661160.2|	PREDICTED: zinc finger protein 653-like [Danio rerio]	30.54	167	108	3	533	57	125	285	3e-10	68.9
contig00293	gi|224095545|ref|XP_002200092.1|	PREDICTED: similar to PL-5283 protein [Taeniopygia guttata]	90	40	4	0	569	450	1	40	2e-13	79.7
contig00295	gi|117606234|ref|NP_001071016.1|	cytochrome P450, family 3, subfamily C, polypeptide 4 [Danio rerio]	57.44	289	120	3	16	873	113	400	5e-82	308
contig00296	gi|327286988|ref|XP_003228211.1|	PREDICTED: cytochrome P450 3A9-like [Anolis carolinensis]	59.26	54	22	0	164	3	1	54	4e-10	68.2
contig00297	gi|220673305|emb|CAX12895.1|	UDP-N-acetyl-alpha-D-galactosamine: polypeptide N-acetylgalactosaminyltransferase 7 [Danio rerio]	93.77	273	17	0	1854	1036	380	652	4e-159	566
contig00301	gi|149048750|gb|EDM01291.1|	similar to RIKEN cDNA D630029K19, isoform CRA_a [Rattus norvegicus]	83.39	307	51	0	11	931	836	1142	1e-118	430
contig00302	gi|229368040|gb|ACQ59000.1|	Probable ribosome biogenesis protein RLP24 [Anoplopoma fimbria]	89.51	162	17	0	786	301	1	162	6e-72	275
contig00303	gi|189518151|ref|XP_689471.3|	PREDICTED: ethanolamine kinase 1 isoform 1 [Danio rerio]	84.25	127	20	0	2	382	233	359	5e-59	232
contig00304	gi|189518151|ref|XP_689471.3|	PREDICTED: ethanolamine kinase 1 isoform 1 [Danio rerio]	81.82	231	42	0	99	791	1	231	2e-112	409
contig00305	gi|149635568|ref|XP_001509907.1|	PREDICTED: similar to mediator of RNA polymerase II transcription, subunit 13 homolog, partial [Ornithorhynchus anatinus]	78	200	44	0	2	601	1285	1484	3e-85	318
contig00307	gi|62910194|gb|AAY21067.1|	pre-B-cell colony-enhancing factor [Tetraodon nigroviridis]	90	110	11	0	330	1	4	113	2e-54	215
contig00308	gi|213624868|gb|AAI71696.1|	Wolf-Hirschhorn syndrome candidate 1 [Danio rerio]	68.36	177	56	1	533	3	1277	1448	2e-65	252
contig00310	gi|57525856|ref|NP_001003562.1|	serine palmitoyltransferase 3 [Danio rerio]	80.68	176	34	1	278	805	39	209	3e-79	299
contig00312	gi|49533613|ref|NP_001001886.1|	ubiquitin carboxyl-terminal hydrolase 25 [Danio rerio]	59.89	187	75	0	174	734	850	1036	2e-75	238
contig00316	gi|47606691|gb|AAT36328.1|	forkhead transcription factor L2 [Oreochromis niloticus]	91.91	136	11	0	207	614	1	136	8e-69	264
contig00318	gi|157419136|ref|NP_001013461.2|	eukaryotic translation initiation factor 4, gamma 2b [Danio rerio]	87.74	416	51	1	3534	2287	27	438	0	720
contig00319	gi|292620116|ref|XP_002664186.1|	PREDICTED: bifunctional protein NCOAT isoform 2 [Danio rerio]	60.66	61	24	1	183	1	1	59	1e-07	60.1
contig00320	gi|326675142|ref|XP_684461.4|	PREDICTED: beta-1,4-galactosyltransferase 3 [Danio rerio]	72.66	139	38	3	418	2	33	163	8e-45	186
contig00322	gi|209153978|gb|ACI33221.1|	Drebrin-like protein [Salmo salar]	82.92	322	47	1	942	1	1	322	9e-114	414
contig00324	gi|326664195|ref|XP_001923156.2|	PREDICTED: FACT complex subunit SSRP1 [Danio rerio]	86.49	444	60	1	2138	807	169	610	0	642
contig00325	gi|47216181|emb|CAG03169.1|	unnamed protein product [Tetraodon nigroviridis]	96.36	55	2	0	167	3	30	84	8e-33	120
contig00326	gi|41152032|ref|NP_958452.1|	coronin, actin binding protein, 1Ca [Danio rerio]	88.61	474	54	0	36	1457	1	474	0	858
contig00327	gi|285026514|ref|NP_001038336.2|	selenoprotein O [Danio rerio]	79.44	180	37	0	2	541	10	189	5e-75	284
contig00328	gi|42542468|gb|AAH66410.1|	Setb protein [Danio rerio]	98.65	223	3	0	1511	843	1	223	4e-124	450
contig00329	gi|223647288|gb|ACN10402.1|	Heterogeneous nuclear ribonucleoprotein A1 [Salmo salar]	90.96	188	17	0	626	63	1	188	2e-95	352
contig00330	gi|77403694|dbj|BAE46429.1|	ORF2-encoded protein [Danio rerio]	40.68	177	101	1	156	674	842	1018	9e-27	124
contig00331	gi|225716132|gb|ACO13912.1|	Cystatin-B [Esox lucius]	62.24	98	37	0	673	380	1	98	4e-26	122
contig00332	gi|190339133|gb|AAI63283.1|	Lemd3 protein [Danio rerio]	40.14	147	87	4	527	90	99	206	1e-14	83.2
contig00334	gi|281371391|ref|NP_001163824.1|	dual specificity phosphatase 6 [Takifugu rubripes]	75.56	270	53	3	647	1417	68	337	8e-87	325
contig00336	gi|197631849|gb|ACH70648.1|	nudix (nucleoside diphosphate linked moiety X)-type motif 1 [Salmo salar]	78.95	95	20	0	529	245	62	156	1e-41	173
contig00337	gi|225708022|gb|ACO09857.1|	Vesicle-associated membrane protein-associated protein A [Osmerus mordax]	53.39	118	45	3	2	325	116	232	6e-14	83.2
contig00338	gi|326669170|ref|XP_003198946.1|	PREDICTED: hypothetical protein LOC100534674, partial [Danio rerio]	46.58	146	77	2	523	89	223	360	2e-26	122
contig00343	gi|259089137|ref|NP_001158605.1|	Glutathione S-transferase kappa 1 [Oncorhynchus mykiss]	79.72	143	29	0	430	2	1	143	5e-61	237
contig00344	gi|229367140|gb|ACQ58550.1|	Glutathione S-transferase kappa 1 [Anoplopoma fimbria]	69.05	84	26	0	6	257	145	228	1e-28	129
contig00346	gi|225707170|gb|ACO09431.1|	NEDD4 family-interacting protein 1 [Osmerus mordax]	87.18	117	15	0	353	3	1	117	8e-43	176
contig00349	gi|61098206|ref|NP_001012851.1|	YTH domain family protein 1 [Gallus gallus]	89.02	82	9	0	248	3	1	82	6e-33	144
contig00350	gi|167963512|ref|NP_001108158.1|	RNA-binding protein 47 [Danio rerio]	87.4	373	46	1	1191	76	1	373	0	663
contig00351	gi|213514650|ref|NP_001135347.1|	Fibroblast growth factor-binding protein 1 [Salmo salar]	50.22	229	104	7	827	171	1	222	6e-53	212
contig00352	gi|213514644|ref|NP_001133741.1|	Butyrate response factor 2 [Salmo salar]	79.43	418	82	9	216	1457	1	411	2e-139	502
contig00353	gi|237820635|ref|NP_001153784.1|	cytochrome b558 alpha-subunit [Oncorhynchus mykiss]	81.82	187	33	1	2739	2182	1	187	5e-48	198
contig00355	gi|213510976|ref|NP_001134400.1|	osteoclast-stimulating factor 1 [Salmo salar]	89.72	214	22	0	1344	703	1	214	3e-112	410
contig00358	gi|122891335|emb|CAM12982.1|	novel protein similar to vertebrate B-cell CLL/lymphoma 11B (zinc finger protein) (BCL11B) [Danio rerio]	80.57	175	30	1	152	664	3	177	6e-72	274
contig00359	gi|318085397|ref|NP_001188174.1|	tumor protein D52 [Ictalurus punctatus]	74.19	155	39	1	3538	3077	6	160	7e-57	228
contig00360	gi|213514170|ref|NP_001134902.1|	fibronectin type-III domain-containing protein UNQ728/PRO1410 homolog [Salmo salar]	49.78	229	104	6	118	771	39	265	1e-27	129
contig00361	gi|47208568|emb|CAF88219.1|	unnamed protein product [Tetraodon nigroviridis]	40	110	66	1	609	280	354	457	8e-12	74.7
contig00362	gi|164698529|ref|NP_001106982.1|	interleukin-21 receptor [Danio rerio]	33.33	240	148	8	1	684	301	497	1e-13	82
contig00364	gi|281312192|sp|C0HAC0.1|FBXL5_SALSA	RecName: Full=F-box/LRR-repeat protein 5; AltName: Full=F-box and leucine-rich repeat protein 5_x0001_gi|223648462|gb|ACN10989.1| F-box/LRR-repeat protein 5 [Salmo salar]	59.27	626	206	12	2135	405	100	696	2e-177	627
contig00365	gi|169646818|ref|NP_001112369.1|	envoplakin [Danio rerio]	64.2	1997	707	6	86	6052	1	1975	0	2289
contig00366	gi|41393125|ref|NP_958892.1|	tyrosine 3-monooxygenase/tryptophan 5-monooxygenase activation protein, theta polypeptide b [Danio rerio]	89.96	239	23	2	197	910	1	238	4e-115	419
contig00369	gi|56269409|gb|AAH86824.1|	Zgc:92754 protein [Danio rerio]	78.01	141	31	0	2	424	49	189	3e-59	231
contig00370	gi|55742595|ref|NP_998458.1|	serine/threonine-protein phosphatase 2A catalytic subunit beta isoform [Danio rerio]	99.68	309	1	0	1583	657	1	309	0	654
contig00373	gi|209154656|gb|ACI33560.1|	Cell division control protein 42 homolog precursor [Salmo salar]	97.83	184	4	0	136	687	1	184	4e-100	368
contig00375	gi|223648992|gb|ACN11254.1|	Ganglioside GM2 activator precursor [Salmo salar]	76.3	173	41	0	270	788	23	195	2e-70	271
contig00376	gi|116256518|ref|NP_001070734.1|	heterogeneous nuclear ribonucleoprotein D0 isoform b [Mus musculus]	94.44	126	7	0	2	379	76	201	6e-89	249
contig00378	gi|47085953|ref|NP_998338.1|	sequestosome-1 [Danio rerio]	83.02	53	9	0	690	532	305	357	3e-17	93.2
contig00379	gi|292627413|ref|XP_002666641.1|	PREDICTED: cytoplasmic protein NCK1-like [Danio rerio]	79.25	159	33	1	477	1	130	287	1e-96	280
contig00380	gi|213512950|ref|NP_001133073.1|	DNA-directed RNA polymerase III subunit RPC7-like [Salmo salar]	76.1	159	28	3	449	3	15	173	3e-62	241
contig00381	gi|326665954|ref|XP_003198159.1|	PREDICTED: mitochondrial Rho GTPase 1-A-like [Danio rerio]	93.64	220	14	0	323	982	1	220	3e-115	419
contig00383	gi|157929878|gb|ABW04127.1|	brain-type fatty acid binding protein [Epinephelus coioides]	100	132	0	0	539	144	1	132	6e-69	264
contig00384	gi|90652831|ref|NP_001035079.1|	DNA-binding protein inhibitor ID-4 [Danio rerio]	73.68	133	35	2	197	595	1	126	2e-45	187
contig00386	gi|71892458|ref|NP_001025456.1|	villin 2 [Danio rerio]	84.73	583	88	1	1912	167	1	583	0	839
contig00389	gi|262189344|gb|ACY30364.1|	von Willebrand factor A domain containing 5A [Salmo salar]	48.39	124	63	3	1120	752	677	790	2e-21	108
contig00390	gi|292609900|ref|XP_002660581.1|	PREDICTED: catenin delta-1-like [Danio rerio]	79.32	382	71	6	1124	3	121	498	2e-167	593
contig00393	gi|156914769|gb|AAI52688.1|	Tumor protein p63 [Danio rerio]	97.86	140	3	0	421	2	89	228	4e-76	287
contig00394	gi|213512306|ref|NP_001133384.1|	40S ribosomal protein S2 [Salmo salar]	97.5	240	6	0	340	1059	43	282	7e-131	471
contig00395	gi|47212396|emb|CAF91077.1|	unnamed protein product [Tetraodon nigroviridis]	47.92	336	151	9	1299	364	30	345	2e-76	200
contig00397	gi|47205427|emb|CAF89010.1|	unnamed protein product [Tetraodon nigroviridis]	47.5	80	42	0	9	248	411	490	7e-11	72.4
contig00399	gi|259155094|ref|NP_001158789.1|	26S proteasome non-ATPase regulatory subunit 2 [Salmo salar]	99.18	122	1	0	852	487	776	897	2e-50	203
contig00400	gi|41351458|gb|AAH65641.1|	Zgc:77304 protein [Danio rerio]	66.67	144	48	1	99	530	1	141	3e-48	195
contig00403	gi|156145000|gb|ABU53616.1|	dsx and mab-3 related transcription factor 4 [Paralichthys olivaceus]	71.43	154	41	2	72	524	35	188	2e-40	169
contig00404	gi|161611916|gb|AAI55665.1|	LOC562105 protein [Danio rerio]	72.73	209	57	0	634	1260	283	491	2e-85	322
contig00405	gi|213514574|ref|NP_001133255.1|	aldehyde dehydrogenase family 7 member A1 homolog [Salmo salar]	91.99	487	39	0	1463	3	7	493	0	866
contig00407	gi|224587195|gb|ACN58619.1|	RNA-binding protein 5 [Salmo salar]	82.07	290	49	3	1325	465	484	771	8e-118	428
contig00408	gi|47229464|emb|CAF99452.1|	unnamed protein product [Tetraodon nigroviridis]	56.99	93	40	0	292	14	321	413	1e-24	116
contig00409	gi|62955791|ref|NP_001017910.1|	rapunzel 4 [Danio rerio]	65.97	385	131	1	2	1156	9	391	5e-145	519
contig00410	gi|213513792|ref|NP_001133593.1|	immediate early response 2 [Salmo salar]	46.15	208	95	6	1336	764	1	202	3e-21	108
contig00411	gi|327263731|ref|XP_003216671.1|	PREDICTED: mps one binder kinase activator-like 2B-like [Anolis carolinensis]	92.59	216	16	0	79	726	1	216	2e-120	436
contig00413	gi|213513988|ref|NP_001133559.1|	tripeptidyl-peptidase 1 [Salmo salar]	76.3	557	131	1	2	1669	2	558	0	879
contig00414	gi|47220427|emb|CAG03207.1|	unnamed protein product [Tetraodon nigroviridis]	57.14	175	70	5	523	14	3	169	4e-42	176
contig00416	gi|29179507|gb|AAH49304.1|	Occludin [Danio rerio]	64.96	371	126	6	2032	932	122	490	1e-100	373
contig00417	gi|301762230|ref|XP_002916535.1|	PREDICTED: serine/threonine-protein phosphatase 2B catalytic subunit alpha isoform-like [Ailuropoda melanoleuca]	88.98	236	26	1	723	16	1	235	6e-122	441
contig00419	gi|162424903|gb|ABX90099.1|	receptor for activated C kinase 1 [Sander vitreus]	97.48	317	8	0	1032	82	1	317	0	654
contig00420	gi|223647728|gb|ACN10622.1|	Tyrosine-protein phosphatase non-receptor type 6 [Salmo salar]	81.9	210	38	2	6	635	66	272	1e-95	353
contig00422	gi|51010911|ref|NP_001003414.1|	NF-kappa-B-activating protein [Danio rerio]	52.99	134	63	3	530	129	49	146	4e-20	101
contig00423	gi|223647574|gb|ACN10545.1|	NMDA receptor-regulated protein 1 [Salmo salar]	92.86	224	16	0	674	3	300	523	2e-120	436
contig00424	gi|55741862|ref|NP_999548.1|	zonadhesin precursor [Sus scrofa]	40	140	82	3	284	697	460	591	7e-11	72
contig00425	gi|47086661|ref|NP_997856.1|	syntenin-1 [Danio rerio]	82.67	300	52	1	289	1188	1	299	1e-126	458
contig00427	gi|157929888|gb|ABW04132.1|	Hnrpa01 protein [Epinephelus coioides]	91.3	184	16	0	46	597	3	186	8e-93	347
contig00430	gi|27545251|ref|NP_775354.1|	ADP/ATP translocase 2 [Danio rerio]	96.58	292	10	0	1195	320	1	292	7e-153	545
contig00431	gi|169153966|emb|CAQ15295.1|	Wiskott-Aldrich syndrome (eczema-thrombocytopenia) [Danio rerio]	69.15	295	85	3	964	98	1	292	8e-103	378
contig00432	gi|57524552|ref|NP_001003999.1|	transmembrane protein 144 [Danio rerio]	73.33	225	60	1	9	683	31	252	9e-98	360
contig00433	gi|73968408|ref|XP_848910.1|	PREDICTED: similar to unactive progesterone receptor, 23 kD [Canis familiaris]	82.63	167	27	1	136	630	334	500	4e-61	239
contig00435	gi|196481063|gb|ACG80389.1|	eukaryotic translation initiation factor 5A [Ctenopharyngodon idella]	81.82	154	28	0	1451	990	1	154	6e-62	243
contig00436	gi|209735394|gb|ACI68566.1|	Regulator of G-protein signaling 5 [Salmo salar]	73.37	184	47	2	1106	561	1	182	3e-56	224
contig00437	gi|213513147|ref|NP_001134869.1|	ribosome biogenesis regulatory protein homolog [Salmo salar]	86.43	199	27	0	2	598	11	209	2e-79	299
contig00438	gi|229365870|gb|ACQ57915.1|	Translocator protein [Anoplopoma fimbria]	82.05	156	28	1	31	498	1	155	3e-74	282
contig00439	gi|20799646|gb|AAM28589.1|AF503208_1	glutamine synthetase [Oreochromis niloticus]	94.07	371	22	0	1864	752	1	371	0	750
contig00440	gi|326671176|ref|XP_694073.4|	PREDICTED: transforming acidic coiled-coil-containing protein 1 [Danio rerio]	39.19	273	121	9	684	1	172	432	1e-29	134
contig00445	gi|113931468|ref|NP_001039183.1|	Novel protein containing Rieske [2Fe-2S]	70.28	424	125	1	76	1344	1	424	7e-178	628
contig00450	gi|37595360|gb|AAQ94566.1|	WD repeat domain 1 [Danio rerio]	76.03	605	145	0	83	1897	1	605	0	967
contig00451	gi|332821561|ref|XP_517804.3|	PREDICTED: UPF0465 protein C5orf33-like isoform 3 [Pan troglodytes]	72.22	36	10	0	108	1	60	95	9e-07	57.4
contig00452	gi|326664664|ref|XP_001919901.3|	PREDICTED: desmoplakin [Danio rerio]	69.69	805	243	4	3369	958	1676	2459	0	1035
contig00453	gi|299507656|gb|ADJ21807.1|	cathepsin L [Oplegnathus fasciatus]	90.79	315	29	0	1228	284	22	336	9e-180	634
contig00454	gi|182890778|gb|AAI65361.1|	Zgc:101809 protein [Danio rerio]	65.18	112	39	1	529	194	392	501	1e-34	150
contig00455	gi|37590831|gb|AAH59458.1|	Ppia protein [Danio rerio]	75.82	182	44	0	3	548	2	183	5e-78	294
contig00456	gi|221220652|gb|ACM08987.1|	Cytochrome c1, heme protein, mitochondrial precursor [Salmo salar]	83.17	202	34	0	3	608	3	204	4e-123	320
contig00458	gi|326679561|ref|XP_690936.5|	PREDICTED: SRC kinase signaling inhibitor 1 [Danio rerio]	42.93	403	210	10	1260	112	525	894	1e-94	234
contig00459	gi|148222808|ref|NP_001084154.1|	ras-related protein ralB-A precursor [Xenopus laevis]	96.08	153	6	0	545	87	1	153	5e-88	291
contig00460	gi|291190162|ref|NP_001167341.1|	ras-related protein Rab-9A [Salmo salar]	97.14	105	3	0	812	498	1	105	2e-88	211
contig00462	gi|213385244|ref|NP_001132952.1|	yorkie homolog [Danio rerio]	91.03	78	7	0	237	4	1	78	8e-36	154
contig00463	gi|125843963|ref|XP_001335117.1|	PREDICTED: UDP-GlcNAc:betaGal beta-1,3-N-acetylglucosaminyltransferase 2 [Danio rerio]	60.53	114	45	1	342	1	198	310	9e-49	142
contig00464	gi|189530897|ref|XP_001920867.1|	PREDICTED: cytosolic phospholipase A2 zeta-like [Danio rerio]	56.86	102	42	2	302	3	8	108	1e-23	113
contig00465	gi|156229814|gb|AAI51830.1|	Zgc:153916 protein [Danio rerio]	92.73	275	20	0	1	825	703	977	2e-142	509
contig00466	gi|225706862|gb|ACO09277.1|	Mid1-interacting protein 1 [Osmerus mordax]	75.16	157	38	2	301	768	1	154	5e-55	220
contig00467	gi|229366556|gb|ACQ58258.1|	Microfibril-associated glycoprotein 4 precursor [Anoplopoma fimbria]	45.1	102	55	2	798	496	150	238	2e-16	90.5
contig00468	gi|158254301|gb|AAI54223.1|	Zgc:85696 [Danio rerio]	67.26	113	22	5	424	131	327	437	3e-28	128
contig00469	gi|327266974|ref|XP_003218278.1|	PREDICTED: rho guanine nucleotide exchange factor 26-like [Anolis carolinensis]	67.76	152	49	1	513	58	711	861	6e-52	207
contig00473	gi|326669944|ref|XP_002663141.2|	PREDICTED: cold shock domain-containing protein E1 [Danio rerio]	89.26	242	26	0	726	1	585	826	4e-123	444
contig00474	gi|55925534|ref|NP_001007308.1|	cleavage and polyadenylation factor subunit, homolog [Danio rerio]	59.04	166	63	4	493	11	493	657	3e-46	188
contig00475	gi|56693219|ref|NP_001008574.1|	ubiquitin carboxyl-terminal hydrolase 2 [Danio rerio]	83.29	389	65	2	461	1627	1	387	0	670
contig00476	gi|125854853|ref|XP_684260.2|	PREDICTED: casein kinase II subunit alpha' [Danio rerio]	98.32	297	5	0	151	1041	8	304	4e-152	542
contig00477	gi|326675759|ref|XP_003200424.1|	PREDICTED: neutral alpha-glucosidase C-like [Danio rerio]	72.57	175	47	1	523	2	67	241	1e-71	272
contig00478	gi|156548621|ref|XP_001608164.1|	PREDICTED: hypothetical protein isoform 1 [Nasonia vitripennis]	99.27	137	1	0	765	355	8	144	4e-69	265
contig00479	gi|56693338|ref|NP_001008635.1|	casein kinase I isoform gamma-1 [Danio rerio]	91.67	216	11	2	688	62	1	215	9e-97	358
contig00480	gi|7767237|gb|AAF69028.1|AF117341_1	cytochrome P450 2P1 [Fundulus heteroclitus]	62.43	173	64	1	517	2	24	196	1e-57	226
contig00481	gi|41055454|ref|NP_956710.1|	transformer-2 protein homolog alpha [Danio rerio]	93.97	116	7	0	385	38	116	231	9e-59	229
contig00482	gi|20137983|sp|Q9I8U0.1|COX41_THUOB	RecName: Full=Cytochrome c oxidase subunit 4 isoform 1, mitochondrial; AltName: Full=Cytochrome c oxidase subunit IV isoform 1; Short=COX IV-1; Flags: Precursor_x0001_gi|8809756|gb|AAF79933.1|AF204870_1 cytochrome c oxidase subunit IV isoform 1 precursor [Thunnus obesus]	81.66	169	31	0	5	511	1	169	3e-75	285
contig00483	gi|47224021|emb|CAG12850.1|	unnamed protein product [Tetraodon nigroviridis]	74.48	192	49	0	657	82	194	385	9e-79	297
contig00484	gi|41282154|ref|NP_919358.2|	fructose-bisphosphate aldolase A [Danio rerio]	94.51	364	20	0	43	1134	1	364	0	704
contig00488	gi|229462917|sp|Q56UJ5.2|H6S1A_DANRE	Heparan-sulfate 6-O-sulfotransferase 1-A [Danio rerio]	87.78	90	11	0	270	1	5	94	3e-41	171
contig00489	gi|209733616|gb|ACI67677.1|	N-acetyltransferase NAT13 [Salmo salar]	87.88	33	4	0	1491	1393	136	168	4e-08	64.7
contig00491	gi|325053271|dbj|BAJ79017.1|	copper/zinc superoxide dismutase [Anguilla japonica]	100	154	0	0	53	514	1	154	4e-86	322
contig00494	gi|108742141|gb|AAI17603.1|	Snrnp70 protein [Danio rerio]	90	170	17	0	510	1	1	170	6e-69	265
contig00495	gi|280978129|ref|YP_003345076.1|	cytochrome c oxidase subunit II [Kaupichthys hyoproroides]	94.29	35	2	0	107	3	125	159	8e-11	70.5
contig00497	gi|47226722|emb|CAG07881.1|	unnamed protein product [Tetraodon nigroviridis]	77.88	104	23	0	5	316	679	782	6e-33	144
contig00498	gi|47226722|emb|CAG07881.1|	unnamed protein product [Tetraodon nigroviridis]	86.64	247	33	0	783	43	818	1064	5e-105	385
contig00500	gi|213515212|ref|NP_001134538.1|	Homeobox protein koza [Salmo salar]	51.32	228	111	6	1097	414	1	202	5e-50	203
contig00501	gi|292619347|ref|XP_002663958.1|	PREDICTED: TBC1 domain family member 12-like [Danio rerio]	45.13	226	115	11	891	241	133	342	1e-61	145
contig00502	gi|259155367|ref|NP_001158745.1|	kinase-like protein SgK196 [Salmo salar]	70.54	112	32	1	342	10	238	349	1e-69	171
contig00503	gi|50539712|ref|NP_001002326.1|	plastin-3 [Danio rerio]	87.7	626	77	0	2754	877	1	626	0	1118
contig00504	gi|213510738|ref|NP_001133631.1|	Eukaryotic peptide chain release factor GTP-binding subunit ERF3B [Salmo salar]	96.87	319	10	0	957	1	205	523	9e-171	603
contig00505	gi|225708332|gb|ACO10012.1|	Inositol monophosphatase [Osmerus mordax]	78.26	138	30	0	2	415	142	279	9e-56	220
contig00506	gi|323650168|gb|ADX97170.1|	short chain dehydrogenase/reductase family 16c member 5 [Perca flavescens]	75.83	120	29	0	488	129	182	301	4e-50	201
contig00508	gi|303324549|ref|NP_001181938.1|	94 kD glucose-regulated protein [Oncorhynchus mykiss]	88.89	54	6	0	1	162	699	752	5e-18	94.4
contig00510	gi|169158264|emb|CAQ14751.1|	novel serine protease protein [Danio rerio]	70.55	292	86	0	1013	138	17	308	3e-119	432
contig00512	gi|223649088|gb|ACN11302.1|	Transcriptional activator protein Pur-beta [Salmo salar]	96.57	175	6	0	525	1	21	195	1e-78	296
contig00514	gi|70887657|ref|NP_001020686.1|	chromosome 15 open reading frame 24 precursor [Danio rerio]	81.13	212	40	1	1303	668	5	215	4e-78	296
contig00515	gi|209735582|gb|ACI68660.1|	Ankyrin repeat domain-containing protein 22 [Salmo salar]	68.59	191	60	0	129	701	1	191	4e-64	250
contig00516	gi|88900457|ref|NP_001034716.1|	cation-independent mannose-6-phosphate receptor [Danio rerio]	82.93	41	7	0	434	312	2362	2402	5e-11	71.2
contig00517	gi|126303044|ref|XP_001370866.1|	PREDICTED: ras-related protein Rab-10-like [Monodelphis domestica]	99	200	2	0	651	52	1	200	6e-110	402
contig00518	gi|213514286|ref|NP_001135267.1|	lipolysis-stimulated lipoprotein receptor [Salmo salar]	71.43	49	7	1	1382	1257	556	604	2e-13	66.2
contig00520	gi|185132246|ref|NP_001117705.1|	T-complex protein 1 subunit theta [Oncorhynchus mykiss]	86.32	117	16	0	3	353	430	546	2e-45	185
contig00521	gi|185132246|ref|NP_001117705.1|	T-complex protein 1 subunit theta [Oncorhynchus mykiss]	87.18	117	15	0	3	353	430	546	2e-45	185
contig00523	gi|37678182|gb|AAP49009.1|	transposase [Rana pipiens]	43.62	149	84	0	602	156	178	326	2e-25	122
contig00524	gi|41152388|ref|NP_956302.1|	pancreatic progenitor cell differentiation and proliferation factor B [Danio rerio]	80.81	99	18	1	359	66	1	99	3e-33	145
contig00525	gi|41055136|ref|NP_957497.1|	HIV TAT specific factor 1 [Danio rerio]	65.85	246	84	1	3	740	219	448	1e-69	268
contig00529	gi|55251372|emb|CAH68887.1|	novel protein similar to vertebrate ETS-domain protein (SRF accessory protein 2) (ELK3) [Danio rerio]	63.2	250	88	4	24	761	121	354	3e-56	223
contig00530	gi|224048841|ref|XP_002189454.1|	PREDICTED: hypothetical protein [Taeniopygia guttata]	55.81	473	182	11	3	1340	64	516	9e-127	416
contig00531	gi|317419362|emb|CBN81399.1|	PR domain zinc finger protein 9 [Dicentrarchus labrax]	85.29	68	10	0	3	206	286	353	6e-30	134
contig00532	gi|213513409|ref|NP_001133989.1|	Proteinase-activated receptor 2 [Salmo salar]	73.42	380	100	1	1777	641	5	384	5e-148	529
contig00533	gi|299782469|ref|NP_001177684.1|	neutral amino acid transporter B(0) [Danio rerio]	76.47	544	123	6	4212	2596	9	539	0	695
contig00539	gi|326928055|ref|XP_003210200.1|	PREDICTED: LOW QUALITY PROTEIN: u6 snRNA-associated Sm-like protein LSm3-like [Meleagris gallopavo]	98.95	95	1	0	583	299	14	108	9e-33	144
contig00540	gi|229366930|gb|ACQ58445.1|	Multisynthetase complex auxiliary component p43 [Anoplopoma fimbria]	86.46	192	25	1	684	112	126	317	1e-92	343
contig00543	gi|210147455|ref|NP_001076293.2|	polycomb protein suz12-B [Danio rerio]	83.23	310	52	2	1352	423	343	646	2e-142	510
contig00545	gi|47217027|emb|CAG01655.1|	unnamed protein product [Tetraodon nigroviridis]	56.18	89	39	1	2	268	3	89	7e-16	87.8
contig00546	gi|213511204|ref|NP_001134568.1|	transmembrane protein 85 [Salmo salar]	78.67	75	9	1	233	436	22	96	2e-27	125
contig00547	gi|37590550|gb|AAH59797.1|	LOC402879 protein [Danio rerio]	38.53	231	142	0	58	750	31	261	1e-46	191
contig00548	gi|126337685|ref|XP_001364135.1|	PREDICTED: kidney mitochondrial carrier protein 1-like [Monodelphis domestica]	86.29	124	17	0	3	374	168	291	3e-57	225
contig00549	gi|41054669|ref|NP_955851.1|	ribosome biogenesis protein wdr12 [Danio rerio]	86.29	175	24	0	1357	833	248	422	2e-85	321
contig00550	gi|301605230|ref|XP_002932240.1|	PREDICTED: copine-8 [Xenopus (Silurana) tropicalis]	91.73	278	23	0	2	835	278	555	2e-139	499
contig00551	gi|139948191|ref|NP_001077317.1|	hypothetical protein LOC568891 [Danio rerio]	50.8	313	153	3	77	1012	1	305	4e-79	300
contig00552	gi|172045565|sp|O42449.3|IOD1_ORENI	Type I iodothyronine deiodinase [Oreochromis niloticus]	61.49	161	62	0	29	511	3	163	1e-55	219
contig00554	gi|94733756|emb|CAK11469.1|	retinoid x receptor, beta [Danio rerio]	94.2	69	4	0	207	1	82	150	5e-37	140
contig00556	gi|47208569|emb|CAF88220.1|	unnamed protein product [Tetraodon nigroviridis]	81.91	199	36	0	375	971	1	199	1e-92	344
contig00557	gi|229891207|sp|Q6AXK4.2|BABA1_DANRE	BRISC and BRCA1-A complex member 1 [Danio rerio]	87.55	233	29	0	1122	424	138	370	9e-118	428
contig00558	gi|70887663|ref|NP_001020687.1|	myeloid leukemia factor 2 [Danio rerio]	82.46	171	30	1	903	391	81	250	5e-74	231
contig00559	gi|213513674|ref|NP_001134219.1|	tumor necrosis factor alpha-induced protein 8-like protein 2 [Salmo salar]	82.49	177	31	0	999	469	10	186	1e-77	294
contig00563	gi|49619095|gb|AAT68132.1|	NOP56 [Danio rerio]	91.67	204	17	0	880	269	192	395	3e-141	350
contig00564	gi|189520040|ref|XP_686522.3|	PREDICTED: sterol 26-hydroxylase, mitochondrial-like [Danio rerio]	75.64	353	86	0	65	1123	75	427	1e-152	544
contig00565	gi|126632161|gb|AAI34225.1|	LOC557782 protein [Danio rerio]	58.72	407	166	3	2562	1348	86	491	2e-130	471
contig00567	gi|229367768|gb|ACQ58864.1|	39S ribosomal protein L17, mitochondrial precursor [Anoplopoma fimbria]	80.14	146	29	0	159	596	1	146	3e-62	241
contig00568	gi|149602759|ref|XP_001521585.1|	PREDICTED: similar to exportin 6 [Ornithorhynchus anatinus]	76.84	95	22	0	791	507	586	680	3e-36	156
contig00569	gi|38198637|ref|NP_938177.1|	protein Tob1 [Danio rerio]	72.09	301	63	2	101	940	1	301	6e-82	308
contig00571	gi|153945874|ref|NP_001093619.1|	ubiquitin carboxyl-terminal hydrolase 47 [Danio rerio]	77.19	114	26	0	184	525	1	114	1e-43	179
contig00573	gi|47220554|emb|CAG05580.1|	unnamed protein product [Tetraodon nigroviridis]	88.83	179	20	0	537	1	215	393	3e-90	334
contig00575	gi|182892022|gb|AAI65707.1|	Edem1 protein [Danio rerio]	80.07	276	54	1	1	825	12	287	2e-119	432
contig00576	gi|47221085|emb|CAG12779.1|	unnamed protein product [Tetraodon nigroviridis]	89.04	73	7	1	217	2	1	73	3e-23	112
contig00579	gi|158518002|ref|NP_001103496.1|	palmitoyltransferase ZDHHC9 [Danio rerio]	81.03	232	38	2	1	678	115	342	9e-98	361
contig00580	gi|308321767|gb|ADO28026.1|	nitric oxide synthase-interacting protein [Ictalurus furcatus]	91.43	105	9	0	217	531	1	105	1e-50	203
contig00581	gi|213513046|ref|NP_001133298.1|	Integral membrane protein 2A [Salmo salar]	68.36	256	76	4	81	833	1	252	2e-81	308
contig00584	gi|50732223|ref|XP_418536.1|	PREDICTED: similar to endonuclease G-like protein-1 [Gallus gallus]	70.26	269	80	1	895	89	87	354	2e-113	413
contig00586	gi|292611901|ref|XP_002661247.1|	PREDICTED: multidrug resistance-associated protein 1 [Danio rerio]	75.53	380	89	2	1129	2	694	1073	2e-158	563
contig00587	gi|301171547|ref|NP_998498.2|	SAFB-like transcription modulator [Danio rerio]	60.79	227	88	6	852	175	346	567	2e-56	224
contig00588	gi|303304752|emb|CBD77423.1|	high mobility group box 2 protein [Plecoglossus altivelis]	86.71	158	21	1	38	511	4	160	4e-76	289
contig00590	gi|37362210|gb|AAQ91233.1|	dihydrolipoamide dehydrogenase [Danio rerio]	95.85	217	9	0	1309	659	291	507	5e-117	426
contig00592	gi|49227661|ref|NP_001001846.1|	purine-rich element binding protein A [Danio rerio]	95.17	145	7	0	1	435	12	156	1e-127	278
contig00595	gi|259155180|ref|NP_001158832.1|	protein CASC4 [Salmo salar]	60.49	448	164	9	958	2262	1	428	1e-109	403
contig00598	gi|225707714|gb|ACO09703.1|	Regulator of nonsense transcripts 3B [Osmerus mordax]	80.81	172	31	1	1109	600	36	207	2e-56	224
contig00600	gi|47222760|emb|CAG01727.1|	unnamed protein product [Tetraodon nigroviridis]	93.15	73	5	0	2	220	464	536	3e-34	148
contig00601	gi|213511158|ref|NP_001135249.1|	ectonucleotide pyrophosphatase/phosphodiesterase family member 4 [Salmo salar]	66.4	247	83	0	840	100	220	466	3e-144	315
contig00602	gi|115712046|ref|XP_001186639.1|	PREDICTED: similar to LReO_3 [Strongylocentrotus purpuratus]	56.57	99	42	1	1	294	624	722	2e-56	124
contig00604	gi|38488708|ref|NP_942108.1|	zinc fingers and homeoboxes 3 [Danio rerio]	57.23	166	65	1	516	37	604	769	4e-36	154
contig00605	gi|223648796|gb|ACN11156.1|	Heterogeneous nuclear ribonucleoprotein R [Salmo salar]	91.71	434	35	2	1299	1	1	424	0	775
contig00606	gi|121583679|ref|NP_001073537.1|	iduronate 2-sulfatase [Danio rerio]	59.51	163	66	0	2	490	124	286	7e-47	190
contig00607	gi|55962697|emb|CAI11637.1|	novel protein similar to mouse and human discoidin, CUB and LCCL domain containing (zgc:114082) [Danio rerio]	48.78	164	81	2	488	6	3	160	4e-31	138
contig00608	gi|209731432|gb|ACI66585.1|	Ubiquitin-conjugating enzyme E2 D4 [Salmo salar]	98.5	133	2	0	1	399	15	147	4e-75	285
contig00611	gi|329663335|ref|NP_001193010.1|	probable E3 ubiquitin-protein ligase HERC2 [Bos taurus]	96.32	163	6	0	521	33	4675	4837	7e-77	290
contig00614	gi|41152435|ref|NP_955937.1|	coronin-2A [Danio rerio]	55.38	195	73	4	1	543	332	524	4e-45	185
contig00615	gi|229366840|gb|ACQ58400.1|	Charged multivesicular body protein 6 [Anoplopoma fimbria]	88	125	15	0	147	521	1	125	3e-37	158
contig00618	gi|189536110|ref|XP_685817.2|	PREDICTED: ethanolaminephosphotransferase 1-like [Danio rerio]	92.07	164	13	0	3	494	14	177	2e-89	331
contig00619	gi|37590349|gb|AAH59511.1|	Enolase 1, (alpha) [Danio rerio]	94.61	167	9	0	501	1	1	167	6e-83	310
contig00621	gi|126282808|ref|XP_001370719.1|	PREDICTED: protein transport protein Sec23A-like [Monodelphis domestica]	94.47	217	12	0	652	2	426	642	2e-118	429
contig00623	gi|225708658|gb|ACO10175.1|	Ras-related C3 botulinum toxin substrate 2 precursor [Osmerus mordax]	98.95	190	2	0	734	165	1	190	2e-97	360
contig00624	gi|292624775|ref|XP_690395.4|	PREDICTED: thrombospondin-1 [Danio rerio]	84.88	172	26	0	517	2	1	172	1e-81	305
contig00625	gi|225708652|gb|ACO10172.1|	NADH dehydrogenase flavoprotein 1, mitochondrial precursor [Osmerus mordax]	89.4	283	30	2	851	3	1	281	3e-137	492
contig00626	gi|158254322|gb|AAI54269.1|	Dynein, cytoplasmic 1, light intermediate chain 2 [Danio rerio]	84.97	153	17	1	441	1	283	435	6e-68	260
contig00627	gi|41152211|ref|NP_958489.1|	ras-related protein Rab-32 [Danio rerio]	90.42	167	16	0	503	3	26	192	1e-85	318
contig00628	gi|326667798|ref|XP_003198673.1|	PREDICTED: si:dkey-286j20.1 [Danio rerio]	73.15	514	137	1	1826	288	1	514	0	792
contig00629	gi|326676323|ref|XP_002665474.2|	PREDICTED: phosphatidylinositol-4-phosphate 3-kinase C2 domain-containing subunit gamma-like [Danio rerio]	63.1	168	61	3	1	501	716	880	2e-50	204
contig00631	gi|149636144|ref|XP_001512115.1|	PREDICTED: similar to absent in melanoma 1 [Ornithorhynchus anatinus]	48.61	72	34	2	581	375	513	583	2e-08	63.2
contig00632	gi|94470467|gb|ABF20544.1|	transposase [Aedes aegypti]	57.78	45	19	0	458	592	544	588	6e-18	63.2
contig00633	gi|47226042|emb|CAG04416.1|	unnamed protein product [Tetraodon nigroviridis]	65.18	247	76	4	712	2	102	346	5e-102	307
contig00634	gi|126315118|ref|XP_001365599.1|	PREDICTED: superkiller viralicidic activity 2-like 2-like [Monodelphis domestica]	88.56	201	23	0	604	2	544	744	3e-101	371
contig00635	gi|319655760|ref|NP_001091647.2|	myosin, heavy polypeptide 9, non-muscle [Danio rerio]	91.75	194	16	0	582	1	1	194	8e-103	377
contig00636	gi|47214315|emb|CAG06336.1|	unnamed protein product [Tetraodon nigroviridis]	82.08	173	31	0	558	40	163	335	3e-79	298
contig00637	gi|47217427|emb|CAG00787.1|	unnamed protein product [Tetraodon nigroviridis]	75	116	29	0	41	388	6	121	2e-27	125
contig00640	gi|47086527|ref|NP_997924.1|	cytoplasmic FMR1-interacting protein 1 homolog [Danio rerio]	91.13	248	22	0	746	3	728	975	7e-130	467
contig00645	gi|47085989|ref|NP_998361.1|	polypeptide N-acetylgalactosaminyltransferase 6 [Danio rerio]	81.78	439	80	1	35	1351	3	440	0	753
contig00648	gi|49904271|gb|AAH75866.1|	Zgc:91787 [Danio rerio]	63.59	412	150	4	86	1321	10	412	8e-150	535
contig00650	gi|47212835|emb|CAF90082.1|	unnamed protein product [Tetraodon nigroviridis]	78.77	179	38	0	539	3	729	907	3e-66	254
contig00652	gi|291190432|ref|NP_001167371.1|	complement component 1, q subcomponent, B chain [Salmo salar]	47.65	170	81	3	3	488	77	245	1e-25	120
contig00653	gi|47225785|emb|CAF98265.1|	unnamed protein product [Tetraodon nigroviridis]	61.7	141	51	2	1625	1212	521	660	4e-34	150
contig00654	gi|116268037|ref|NP_001070790.1|	hypothetical protein LOC768179 [Danio rerio]	78.07	114	25	1	305	646	15	125	3e-08	64.7
contig00656	gi|55742585|ref|NP_998252.1|	stromal cell derived factor 4 [Danio rerio]	91.44	327	28	0	210	1190	30	356	1e-173	613
contig00657	gi|224042597|ref|XP_002190182.1|	PREDICTED: ubiquitously transcribed tetratricopeptide repeat, X chromosome [Taeniopygia guttata]	64.32	199	71	5	7	603	808	998	7e-45	184
contig00658	gi|213513173|ref|NP_001133930.1|	beta-hexosaminidase subunit beta [Salmo salar]	65.36	537	180	2	3516	1924	8	539	0	739
contig00662	gi|253314478|ref|NP_001156606.1|	cytosolic malate dehydrogenase A [Oryzias latipes]	88.82	331	37	0	1308	316	1	331	6e-170	602
contig00663	gi|47550709|ref|NP_999863.1|	transmembrane emp24 domain-containing protein 10 [Danio rerio]	94.27	192	11	0	1316	741	18	209	3e-99	367
contig00664	gi|225708442|gb|ACO10067.1|	FK506-binding protein 2 precursor [Osmerus mordax]	93.18	132	9	0	2	397	7	138	1e-64	252
contig00665	gi|308321153|gb|ADO27730.1|	proteasome subunit beta type-4 [Ictalurus furcatus]	90.94	254	23	0	2	763	5	258	9e-134	480
contig00666	gi|297459832|ref|XP_002700745.1|	PREDICTED: hypothetical protein [Bos taurus]	80.36	56	11	0	24	191	1	56	5e-19	98.2
contig00667	gi|317574811|ref|NP_001188024.1|	brix domain-containing protein 1 [Ictalurus punctatus]	82.9	193	33	0	3	581	6	198	8e-90	333
contig00669	gi|47227070|emb|CAG00432.1|	unnamed protein product [Tetraodon nigroviridis]	93.18	132	9	0	741	346	188	319	3e-68	262
contig00671	gi|40388674|gb|AAR85527.1|	14-3-3b protein [Meloidogyne incognita]	81.28	235	43	1	154	855	3	237	2e-103	381
contig00672	gi|326674188|ref|XP_003200086.1|	PREDICTED: sortilin-related receptor [Danio rerio]	70.37	810	239	4	2486	60	1334	2136	0	1087
contig00673	gi|213513534|ref|NP_001133478.1|	Uracil phosphoribosyltransferase [Salmo salar]	91.86	221	18	0	761	99	57	277	4e-112	408
contig00676	gi|225706044|gb|ACO08868.1|	Myosin light polypeptide 6 [Osmerus mordax]	96.48	142	5	0	426	1	1	142	2e-73	278
contig00680	gi|47218344|emb|CAG04176.1|	unnamed protein product [Tetraodon nigroviridis]	65.28	72	22	2	207	1	26	96	9e-16	87
contig00681	gi|292622746|ref|XP_002665090.1|	PREDICTED: v-set and immunoglobulin domain-containing protein 10-like [Danio rerio]	45.74	94	51	1	50	331	6	97	9e-15	83.6
contig00682	gi|301772272|ref|XP_002921556.1|	PREDICTED: TATA box-binding protein-associated factor RNA polymerase I subunit B-like [Ailuropoda melanoleuca]	51.64	122	57	3	1	360	143	263	7e-24	114
contig00683	gi|213513658|ref|NP_001135263.1|	Galectin-3-binding protein [Salmo salar]	46.15	507	250	7	2	1453	98	597	2e-125	454
contig00684	gi|185133547|ref|NP_001118010.1|	calpastatin long [Oncorhynchus mykiss]	44.04	361	199	6	1332	259	186	485	2e-32	145
contig00686	gi|47221566|emb|CAF97831.1|	unnamed protein product [Tetraodon nigroviridis]	97.66	128	3	0	42	425	1383	1510	2e-67	258
contig00687	gi|224587261|gb|ACN58629.1|	Trifunctional enzyme subunit alpha, mitochondrial precursor [Salmo salar]	86.78	295	39	0	1360	476	464	758	1e-136	491
contig00690	gi|185135199|ref|NP_001117956.1|	Foxl2 diverged paralog [Oncorhynchus mykiss]	47.21	305	155	6	107	1003	13	295	2e-63	248
contig00692	gi|326671951|ref|XP_001335278.2|	PREDICTED: testis-expressed sequence 264 protein-like [Danio rerio]	53.85	247	109	4	139	864	52	289	6e-66	256
contig00693	gi|169154589|emb|CAQ14607.1|	phosphoinositide-3-kinase, regulatory subunit 1 (p85 alpha) [Danio rerio]	95.24	42	2	0	6	131	408	449	2e-15	87.8
contig00694	gi|44890380|gb|AAH66698.1|	Protein tyrosine phosphatase, non-receptor type 2, like [Danio rerio]	87.3	252	32	0	756	1	9	260	1e-129	466
contig00696	gi|146147385|gb|ABQ01988.1|	reverse transcriptase-like protein [Salmo salar]	60	35	14	0	420	524	221	255	4e-12	44.3
contig00697	gi|209731972|gb|ACI66855.1|	Cathepsin H precursor [Salmo salar]	76.76	327	76	1	1135	155	5	328	2e-151	540
contig00700	gi|189530492|ref|XP_684861.3|	PREDICTED: hypothetical protein LOC556848 [Danio rerio]	57.62	479	197	2	1433	15	2163	2639	2e-166	590
contig00701	gi|292626350|ref|XP_683585.4|	PREDICTED: minor histocompatibility protein HA-1 [Danio rerio]	73.54	291	76	1	2	871	564	854	4e-122	442
contig00702	gi|281312481|sp|A5PMR2.1|UBP33_DANRE	RecName: Full=Ubiquitin carboxyl-terminal hydrolase 33; AltName: Full=Deubiquitinating enzyme 33; AltName: Full=Ubiquitin thiolesterase 33; AltName: Full=Ubiquitin-specific-processing protease 33_x0001_gi|148725347|emb|CAN88027.1| ubiquitin specific peptidase 33 [Danio rerio]	87.93	174	21	0	2	523	724	897	3e-90	336
contig00703	gi|94733185|emb|CAK04371.1|	novel protein [Danio rerio]	77.69	260	54	2	945	178	1	259	2e-90	337
contig00704	gi|225707686|gb|ACO09689.1|	Plasma alpha-L-fucosidase precursor [Osmerus mordax]	78.17	449	98	2	112	1458	6	452	0	786
contig00705	gi|291190658|ref|NP_001167162.1|	Calpastatin [Salmo salar]	58.74	143	55	3	16	432	248	385	5e-69	159
contig00706	gi|308321867|gb|ADO28071.1|	receptor expression-enhancing protein 5 [Ictalurus furcatus]	84.13	189	30	0	933	367	1	189	4e-89	332
contig00708	gi|225707716|gb|ACO09704.1|	Gamma-glutamyl hydrolase precursor [Osmerus mordax]	77.11	83	19	0	3	251	302	384	6e-33	144
contig00709	gi|223646922|gb|ACN10219.1|	Cathepsin B precursor [Salmo salar]	85.11	329	49	0	246	1232	1	329	5e-179	633
contig00710	gi|125807575|ref|XP_688110.2|	PREDICTED: long-chain-fatty-acid--CoA ligase 3 [Danio rerio]	80.66	331	64	0	993	1	14	344	1e-146	523
contig00711	gi|226533709|ref|NP_001152786.1|	disintegrin and metalloproteinase domain-containing protein 10 [Danio rerio]	77.17	92	21	0	2	277	58	149	9e-75	159
contig00712	gi|224587125|gb|ACN58608.1|	Catenin beta-1 [Salmo salar]	96.8	250	7	1	1378	632	349	598	7e-115	419
contig00713	gi|47226532|emb|CAG08548.1|	unnamed protein product [Tetraodon nigroviridis]	73.2	194	27	1	936	430	753	946	6e-63	245
contig00714	gi|64966376|emb|CAG29192.1|	alpha-2,3-sialyltransferase [Takifugu rubripes]	87.78	180	21	1	1	537	153	332	2e-90	335
contig00717	gi|147907282|ref|NP_001079543.1|	keratin 5, gene 1 b [Xenopus laevis]	85.27	129	19	0	388	2	1	129	1e-42	176
contig00718	gi|28279129|gb|AAH45875.1|	Wu:fi20g04 protein [Danio rerio]	74.12	85	22	0	1	255	479	563	7e-32	140
contig00719	gi|41055333|ref|NP_956934.1|	ER lumen protein retaining receptor 3 [Danio rerio]	89.3	215	23	0	112	756	1	215	6e-107	393
contig00721	gi|47087435|ref|NP_998613.1|	calnexin [Danio rerio]	87.87	470	54	1	2191	791	66	535	0	822
contig00722	gi|229365838|gb|ACQ57899.1|	Nicotinamide riboside kinase 2 [Anoplopoma fimbria]	100	39	0	0	191	307	1	39	1e-15	86.7
contig00723	gi|225708314|gb|ACO10003.1|	Nicotinamide riboside kinase 2 [Osmerus mordax]	85.23	149	22	0	3	449	57	205	3e-68	263
contig00724	gi|213512142|ref|NP_001133726.1|	Tumor necrosis factor, alpha-induced protein 2 [Salmo salar]	43.01	651	351	10	2836	944	1	620	2e-127	461
contig00725	gi|334311399|ref|XP_003339608.1|	PREDICTED: LOW QUALITY PROTEIN: bifunctional heparan sulfate N-deacetylase/N-sulfotransferase 1-like [Monodelphis domestica]	86.17	405	56	1	1	1215	201	604	0	727
contig00726	gi|295314902|gb|ADF97601.1|	stromal cell-derived factor 2-like 1 [Hypophthalmichthys molitrix]	86.39	191	26	0	653	81	27	217	5e-92	341
contig00727	gi|325699377|gb|ADZ45112.1|	GFP-tagged US28 [Cloning vector pGEM/hM33_US28-GFP]	79.79	94	4	1	238	2	341	434	7e-34	147
contig00728	gi|118092737|ref|XP_421629.2|	PREDICTED: similar to Transmembrane 9 superfamily protein member 3 precursor (SM-11044-binding protein) (EP70-P-iso) [Gallus gallus]	97.05	441	13	0	1509	187	117	557	0	784
contig00729	gi|169158519|emb|CAQ15723.1|	novel protein similar to vertebrate ATP-binding cassette, sub-family A (ABC1) family [Danio rerio]	84.19	291	46	0	1899	1027	1497	1787	2e-139	501
contig00731	gi|301626820|ref|XP_002942585.1|	PREDICTED: neurobeachin-like protein 2-like [Xenopus (Silurana) tropicalis]	70.73	82	23	1	260	502	1	82	9e-18	93.6
contig00732	gi|70887727|ref|NP_001020709.1|	tetraspanin 3 [Danio rerio]	93.28	253	17	0	101	859	1	253	3e-127	461
contig00734	gi|159885743|tpe|CAJ77879.2|	TPA: cytokine receptor family, class I receptor 4 [Danio rerio]	54.15	301	136	4	430	1326	38	329	3e-85	321
contig00735	gi|35902878|ref|NP_919361.1|	dual specificity protein phosphatase 6 [Danio rerio]	91.64	383	32	1	2516	1368	1	382	0	680
contig00737	gi|262189343|gb|ACY30363.1|	v-akt murine thymoma viral oncogene 2-like protein [Salmo salar]	97.65	85	2	0	257	3	200	284	1e-41	172
contig00738	gi|317419619|emb|CBN81656.1|	Transmembrane protein 180 [Dicentrarchus labrax]	79.02	286	59	1	855	1	25	310	9e-111	404
contig00739	gi|185135565|ref|NP_001117689.1|	GalNAc alpha 2,6-sialyltransferase [Oncorhynchus mykiss]	64.58	288	102	0	206	1069	120	407	2e-110	403
contig00740	gi|47227525|emb|CAG04673.1|	unnamed protein product [Tetraodon nigroviridis]	72.41	116	31	2	346	2	4	117	1e-38	164
contig00742	gi|194666119|ref|XP_001789518.1|	PREDICTED: mitochondrial-processing peptidase subunit beta-like [Bos taurus]	93.92	181	11	0	543	1	44	224	4e-92	340
contig00743	gi|82698112|gb|ABB89083.1|	JUN-B [Xiphophorus maculatus]	77.94	340	64	4	392	1378	1	339	5e-129	466
contig00744	gi|327278504|ref|XP_003224002.1|	PREDICTED: catenin beta-1-like [Anolis carolinensis]	91.89	148	12	0	1153	710	634	781	3e-127	296
contig00745	gi|225708454|gb|ACO10073.1|	Ras-related protein Rap-2b precursor [Osmerus mordax]	96.7	182	6	0	188	733	1	182	2e-86	325
contig00747	gi|259155146|ref|NP_001158815.1|	Leucyl-tRNA synthetase, cytoplasmic [Salmo salar]	90.4	177	17	0	2	532	513	689	2e-94	348
contig00748	gi|97960444|emb|CAK05042.1|	novel protein (zgc:77469) [Danio rerio]	60	325	130	7	235	1209	4	304	5e-93	347
contig00750	gi|317418594|emb|CBN80632.1|	Constitutive coactivator of PPAR-gamma-like protein 1 [Dicentrarchus labrax]	82.59	540	91	5	1745	135	1	531	0	862
contig00752	gi|326921282|ref|XP_003206890.1|	PREDICTED: ADP-ribosylation factor 6-like, partial [Meleagris gallopavo]	100	46	0	0	2	139	104	149	2e-20	102
contig00753	gi|117606220|ref|NP_001071021.1|	hypothetical protein LOC560896 [Danio rerio]	64.77	193	68	0	3	581	151	343	3e-68	262
contig00754	gi|326669328|ref|XP_684086.4|	PREDICTED: interferon-induced very large GTPase 1-like [Danio rerio]	33.21	554	366	9	20	1669	1233	1771	1e-79	303
contig00755	gi|253760977|ref|XP_002489033.1|	hypothetical protein SORBIDRAFT_0351s002020 [Sorghum bicolor]	75.68	37	9	0	256	146	12	48	5e-09	64.7
contig00757	gi|18858871|ref|NP_571472.1|	heat shock cognate 70-kd protein [Danio rerio]	74.19	62	16	0	603	418	552	613	2e-24	105
contig00758	gi|74473829|emb|CAD66520.2|	putative thyroid hormone carrier [Cyprinus carpio]	60.66	122	48	1	533	168	19	138	2e-37	159
contig00761	gi|47191726|emb|CAF89379.1|	unnamed protein product [Tetraodon nigroviridis]	95.05	101	5	0	583	281	4	104	4e-49	198
contig00762	gi|301760345|ref|XP_002915982.1|	PREDICTED: nuclear factor 1 B-type-like [Ailuropoda melanoleuca]	79.49	156	32	1	743	1210	160	314	1e-124	198
contig00767	gi|189537254|ref|XP_001337112.2|	PREDICTED: phosphatidylserine synthase 2 [Danio rerio]	86.02	279	39	1	943	107	182	452	7e-134	481
contig00769	gi|19526274|gb|AAL89668.1|AF411956_9	connexin [Takifugu rubripes]	76.87	268	62	2	1047	244	1	263	3e-118	429
contig00771	gi|301777328|ref|XP_002924084.1|	PREDICTED: histone H2A.V-like [Ailuropoda melanoleuca]	100	102	0	0	2	307	84	185	8e-50	201
contig00772	gi|115495005|ref|NP_001070047.1|	hypothetical protein LOC767638 [Danio rerio]	62.5	184	65	1	781	242	394	577	7e-64	248
contig00774	gi|47213615|emb|CAF95956.1|	unnamed protein product [Tetraodon nigroviridis]	88.04	368	44	0	1104	1	331	698	0	641
contig00776	gi|326672953|ref|XP_003199764.1|	PREDICTED: WASH complex subunit FAM21 [Danio rerio]	53.59	334	153	9	3	998	288	601	6e-30	136
contig00777	gi|56565283|dbj|BAD77969.1|	type 1 collagen alpha 2 [Paralichthys olivaceus]	80.3	66	13	1	198	1	1099	1163	4e-27	117
contig00778	gi|295792210|gb|ADG29120.1|	systemic RNAi deficient-1 [Siniperca chuatsi]	73.96	192	43	2	556	2	1	191	2e-73	279
contig00779	gi|47214148|emb|CAG07925.1|	unnamed protein product [Tetraodon nigroviridis]	78.99	395	83	0	1187	3	856	1250	5e-166	588
contig00780	gi|6841250|gb|AAF28978.1|AF161418_1	HSPC300 [Homo sapiens]	89.19	37	4	0	3	113	49	85	2e-08	62.4
contig00782	gi|317419004|emb|CBN81042.1|	RNA-binding protein 24-B [Dicentrarchus labrax]	81.59	201	32	4	589	2	1	201	4e-75	285
contig00783	gi|326669274|ref|XP_003198975.1|	PREDICTED: EH domain-binding protein 1-like protein 1-like [Danio rerio]	72.07	111	30	1	704	375	166	276	2e-37	160
contig00784	gi|224043372|ref|XP_002198216.1|	PREDICTED: cytidine and dCMP deaminase domain containing 1 [Taeniopygia guttata]	48.11	185	96	2	2	556	43	210	7e-37	157
contig00785	gi|225715134|gb|ACO13413.1|	UBX domain-containing protein 6 [Esox lucius]	70.93	86	25	0	533	790	143	228	4e-58	132
contig00786	gi|226237496|dbj|BAH47260.1|	gp130 [Danio rerio]	59.15	235	96	6	951	247	658	859	6e-56	222
contig00787	gi|152013691|gb|ABS19961.1|	selenoprotein W2 [Artemia franciscana]	55.56	90	40	0	93	362	4	93	5e-19	100
contig00788	gi|41054651|ref|NP_955858.1|	isocitrate dehydrogenase [NADP]	94.9	451	23	1	1618	266	1	449	0	862
contig00789	gi|47550721|ref|NP_999870.1|	hypothetical protein LOC334166 [Danio rerio]	86.45	251	33	2	1099	350	97	346	4e-110	402
contig00791	gi|225717306|gb|ACO14499.1|	Spindlin-1 [Esox lucius]	97.11	173	5	0	3	521	62	234	4e-95	352
contig00792	gi|229365780|gb|ACQ57870.1|	40S ribosomal protein S8 [Anoplopoma fimbria]	95.72	187	8	0	25	585	1	187	2e-109	378
contig00794	gi|209734612|gb|ACI68175.1|	Ras-like protein family member 11B [Salmo salar]	78.64	103	22	0	2	310	103	205	6e-33	145
contig00797	gi|301618945|ref|XP_002938872.1|	PREDICTED: regulator of nonsense transcripts 1 [Xenopus (Silurana) tropicalis]	97.21	287	8	0	134	994	1	287	4e-150	535
contig00798	gi|326667677|ref|XP_001919541.2|	PREDICTED: metal transporter CNNM4 [Danio rerio]	96.02	352	14	0	1056	1	219	570	9e-168	594
contig00799	gi|259155262|ref|NP_001158872.1|	Band 4.1-like protein 5 [Salmo salar]	77.83	203	38	2	322	909	249	450	4e-125	261
contig00801	gi|47086677|ref|NP_997847.1|	chloride intracellular channel protein 1 [Danio rerio]	89.96	239	24	0	124	840	3	241	2e-113	412
contig00802	gi|198285649|gb|ACH85363.1|	DEAD (Asp-Glu-Ala-Asp) box polypeptide 21 [Salmo salar]	80.92	566	108	1	441	2138	1	563	0	835
contig00803	gi|291190768|ref|NP_001167308.1|	lysosomal protein NCU-G1 [Salmo salar]	69.66	178	54	0	1	534	229	406	2e-55	219
contig00804	gi|317418837|emb|CBN80875.1|	'Alpha 1,3-galactosyltransferase 2 ' [Dicentrarchus labrax]	69.37	271	83	0	1068	256	31	301	5e-115	419
contig00805	gi|194733732|ref|NP_001070627.2|	HECT domain containing 3 [Danio rerio]	70.31	128	38	1	586	203	1	127	2e-39	167
contig00806	gi|213513572|ref|NP_001133761.1|	optineurin [Salmo salar]	42.45	139	78	1	874	464	1	139	7e-20	103
contig00807	gi|326668149|ref|XP_001920310.3|	PREDICTED: rho guanine nucleotide exchange factor 12 [Danio rerio]	63.04	46	16	1	540	406	687	732	4e-07	58.5
contig00808	gi|225706594|gb|ACO09143.1|	C8orf4 homolog [Osmerus mordax]	77	100	23	0	1391	1092	1	100	9e-34	149
contig00809	gi|50344976|ref|NP_001002160.1|	ribosome production factor 1 [Danio rerio]	93.23	192	13	0	739	164	139	330	2e-104	382
contig00811	gi|223649314|gb|ACN11415.1|	DENN domain-containing protein 2D [Salmo salar]	69.14	175	54	1	525	1	289	462	8e-61	236
contig00813	gi|326672035|ref|XP_003199575.1|	PREDICTED: protein FAM116A-like [Danio rerio]	89.6	173	18	0	2	520	87	259	4e-89	330
contig00815	gi|292617587|ref|XP_001921910.2|	PREDICTED: poly [ADP-ribose]	66.67	456	151	2	1454	90	398	851	7e-174	615
contig00816	gi|47208687|emb|CAF90477.1|	unnamed protein product [Tetraodon nigroviridis]	67.05	173	33	3	202	648	838	1010	1e-37	160
contig00817	gi|308321158|gb|ADO27732.1|	sumo-activating enzyme subunit 1 [Ictalurus furcatus]	83.97	131	21	0	6	398	218	348	2e-59	232
contig00818	gi|57525945|ref|NP_001003543.1|	hypothetical protein LOC445149 [Danio rerio]	56.79	162	65	2	291	761	1	159	7e-39	166
contig00819	gi|326668978|ref|XP_003198905.1|	PREDICTED: hypothetical protein LOC100334579 [Danio rerio]	65.38	78	27	0	492	259	677	754	9e-29	103
contig00820	gi|309243114|ref|NP_001098406.2|	alpha-1,3-mannosyltransferase ALG2 [Danio rerio]	68.9	164	51	0	178	669	239	402	1e-74	243
contig00824	gi|160773274|gb|AAI55273.1|	Acyl-Coenzyme A dehydrogenase, C-4 to C-12 straight chain [Danio rerio]	89.13	423	42	1	1921	665	1	423	0	747
contig00825	gi|41055654|ref|NP_956490.1|	PDZ and LIM domain 5 isoform 2 [Danio rerio]	81.43	70	13	0	167	376	1	70	1e-37	120
contig00827	gi|213513051|ref|NP_001133160.1|	si:dkey-15j16.2-like [Salmo salar]	72.88	118	29	2	1411	1067	222	338	2e-33	148
contig00829	gi|225705546|gb|ACO08619.1|	Transmembrane emp24 domain-containing protein 10 precursor [Oncorhynchus mykiss]	88.83	206	23	0	5	622	1	206	1e-100	371
contig00831	gi|308321199|gb|ADO27752.1|	vacuolar protein sorting-associated protein 26a [Ictalurus furcatus]	95.45	176	8	0	528	1	3	178	3e-92	341
contig00832	gi|169646823|ref|NP_001112370.1|	glutamyl-tRNA(Gln) amidotransferase subunit A homolog [Danio rerio]	79.6	201	41	0	603	1	36	236	2e-70	269
contig00833	gi|224587011|gb|ACN58591.1|	Suppressor of G2 allele of SKP1 homolog [Salmo salar]	71.52	323	91	1	55	1020	3	325	1e-124	451
contig00835	gi|148683287|gb|EDL15234.1|	CDC-like kinase 2, isoform CRA_b [Mus musculus]	61.26	111	43	1	9	341	75	179	4e-15	85.9
contig00836	gi|115910625|ref|XP_001179617.1|	PREDICTED: similar to LReO_3 [Strongylocentrotus purpuratus]	62.12	132	48	1	353	742	591	722	3e-72	162
contig00837	gi|326673115|ref|XP_003199797.1|	PREDICTED: mitoferrin-2-like [Danio rerio]	75.41	183	45	1	2	550	20	201	5e-77	290
contig00838	gi|68367264|ref|XP_683648.1|	PREDICTED: hypothetical protein LOC555896 [Danio rerio]	41.55	142	60	6	2683	2327	1	140	7e-12	78.2
contig00839	gi|224044212|ref|XP_002192887.1|	PREDICTED: similar to brain protein 44 [Taeniopygia guttata]	86.73	113	15	0	462	124	4	116	2e-53	212
contig00840	gi|225719222|gb|ACO15457.1|	Peroxiredoxin-1 [Caligus clemensi]	89.85	197	20	0	953	363	1	197	2e-100	370
contig00841	gi|149062578|gb|EDM13001.1|	zinc finger protein 216 (predicted), isoform CRA_a [Rattus norvegicus]	67.98	203	65	2	565	1173	1	197	1e-62	244
contig00843	gi|94734046|emb|CAI29394.2|	novel protein similar to vertebrate 5'-nucleotidase, ecto (NT5E) [Danio rerio]	77.78	531	118	0	74	1666	22	552	0	831
contig00844	gi|126303036|ref|XP_001376293.1|	PREDICTED: YTH domain family protein 1-like [Monodelphis domestica]	78.02	182	35	2	531	1	188	368	5e-45	184
contig00845	gi|190339079|gb|AAI62578.1|	Cttn protein [Danio rerio]	86.75	151	20	0	455	3	1	151	3e-69	265
contig00846	gi|326669328|ref|XP_684086.4|	PREDICTED: interferon-induced very large GTPase 1-like [Danio rerio]	53.3	197	91	2	588	1	1548	1743	4e-54	215
contig00850	gi|194211866|ref|XP_001489574.2|	PREDICTED: similar to Transmembrane protein 16F [Equus caballus]	56.1	205	87	1	4	609	145	349	1e-54	217
contig00851	gi|224587524|gb|ACN58679.1|	Heat shock 70 kDa protein 4 [Salmo salar]	69.14	175	54	2	711	187	44	215	2e-61	239
contig00853	gi|158292674|ref|XP_001688510.1|	AGAP005160-PA [Anopheles gambiae str. PEST]	85.11	47	7	0	141	1	5	51	2e-13	79
contig00854	gi|326666153|ref|XP_001339505.3|	PREDICTED: hypothetical protein LOC799116 [Danio rerio]	40.65	2487	1401	37	7822	587	45	2496	0	1741
contig00856	gi|221222226|gb|ACM09774.1|	Zymogen granule membrane protein 16 precursor [Salmo salar]	52.05	171	70	2	1963	1487	4	173	6e-39	167
contig00857	gi|116517274|ref|NP_001070859.1|	proto-oncogene serine/threonine-protein kinase pim-1 [Danio rerio]	89.03	310	34	1	2527	1598	1	307	3e-160	571
contig00858	gi|126305162|ref|XP_001375627.1|	PREDICTED: ATP-dependent RNA helicase DDX19B-like [Monodelphis domestica]	94.2	138	8	0	403	816	398	535	2e-140	266
contig00860	gi|29612581|gb|AAH49478.1|	Zgc:66168 protein [Danio rerio]	97.53	162	4	0	16	501	11	172	4e-66	254
contig00861	gi|41054483|ref|NP_955939.1|	eukaryotic translation initiation factor 4E-binding protein 1 [Danio rerio]	73.33	120	31	1	683	327	1	120	8e-45	185
contig00863	gi|27417001|gb|AAG48250.2|	eomesodermin [Danio rerio]	85.94	256	34	2	763	2	82	336	9e-130	467
contig00864	gi|47223597|emb|CAF99206.1|	unnamed protein product [Tetraodon nigroviridis]	78.95	152	32	0	483	28	762	913	1e-71	272
contig00866	gi|82524332|ref|NP_001032316.1|	autophagy-related protein 101 [Danio rerio]	100	133	0	0	916	518	86	218	2e-70	270
contig00870	gi|187608335|ref|NP_001119867.1|	ankyrin repeat and LEM domain-containing protein 2 [Danio rerio]	85.37	164	24	0	2	493	157	320	4e-78	294
contig00873	gi|148922133|gb|AAI46744.1|	LOC563253 protein [Danio rerio]	70.3	330	98	4	992	3	45	355	4e-141	505
contig00874	gi|148726410|emb|CAN88135.1|	novel protein similar to vertebrate NADPH oxidase activator 1 (NOXA1, zgc:110089) [Danio rerio]	66.83	205	68	0	72	686	1	205	3e-75	288
contig00875	gi|47228188|emb|CAG07583.1|	unnamed protein product [Tetraodon nigroviridis]	58.33	276	112	4	2120	1302	18	291	7e-82	310
contig00876	gi|147899450|ref|NP_001080474.1|	ADP-ribosylation factor 1 [Xenopus laevis]	98.9	181	2	0	164	706	1	181	3e-98	362
contig00877	gi|221221390|gb|ACM09356.1|	Cytokine-inducible SH2-containing protein [Salmo salar]	54.69	64	29	2	367	558	1	57	7e-08	61.2
contig00879	gi|115343499|gb|ABI94728.1|	Smad2 [Ctenopharyngodon idella]	96.69	181	6	0	38	580	40	220	1e-89	333
contig00881	gi|326677970|ref|XP_001344168.3|	PREDICTED: arf-GAP with Rho-GAP domain, ANK repeat and PH domain-containing protein 1-like [Danio rerio]	45.4	163	89	3	490	2	106	230	1e-21	108
contig00884	gi|326673702|ref|XP_003199963.1|	PREDICTED: disks large homolog 3-like [Danio rerio]	95.3	383	15	1	224	1363	525	907	0	681
contig00885	gi|225708272|gb|ACO09982.1|	Peroxiredoxin [Osmerus mordax]	88.89	99	11	0	517	221	1	99	4e-81	186
contig00886	gi|157929894|gb|ABW04135.1|	natural killer cell enhancement factor [Epinephelus coioides]	100	25	0	0	2	76	154	178	7e-07	57.4
contig00888	gi|225707478|gb|ACO09585.1|	Cystatin precursor [Osmerus mordax]	58.33	108	45	0	604	281	22	129	2e-32	143
contig00889	gi|225717268|gb|ACO14480.1|	40S ribosomal protein S6 [Esox lucius]	97.37	228	6	0	1046	363	1	228	6e-123	445
contig00893	gi|47225982|emb|CAG04356.1|	unnamed protein product [Tetraodon nigroviridis]	80	115	23	1	347	3	4	116	2e-45	186
contig00894	gi|223647392|gb|ACN10454.1|	NADPH--cytochrome P450 reductase [Salmo salar]	85.89	241	34	0	824	102	438	678	3e-122	442
contig00895	gi|317419173|emb|CBN81210.1|	'Aconitate hydratase, mitochondrial ' [Dicentrarchus labrax]	85.06	174	26	0	1213	692	609	782	5e-84	316
contig00896	gi|209154272|gb|ACI33368.1|	Serine/threonine-protein kinase PINK1, mitochondrial precursor [Salmo salar]	75.92	299	69	3	889	2	13	310	5e-101	372
contig00897	gi|159155284|gb|AAI54839.1|	LOC100006201 protein [Danio rerio]	70.18	275	79	2	818	3	1	268	1e-69	268
contig00900	gi|47550713|ref|NP_999865.1|	obg-like ATPase 1 [Danio rerio]	91.92	396	32	0	65	1252	1	396	0	758
contig00901	gi|56606004|ref|NP_001008402.1|	exostosin-like 3 [Danio rerio]	92.98	356	25	0	3	1070	450	805	0	655
contig00905	gi|148235122|ref|NP_001091053.1|	FACT complex subunit SPT16 [Danio rerio]	86.32	351	47	1	1052	3	119	469	2e-157	560
contig00907	gi|38488729|ref|NP_942103.1|	signal transducing adaptor family member 2 [Danio rerio]	69.18	146	45	0	439	2	1	146	1e-50	204
contig00908	gi|115495183|ref|NP_001070087.1|	bloodthirsty-related gene family, member 12 [Danio rerio]	64.62	455	161	0	1463	99	108	562	0	613
contig00909	gi|317418940|emb|CBN80978.1|	FERM domain-containing protein 4B [Dicentrarchus labrax]	83.09	414	70	0	3	1244	158	571	5e-179	632
contig00913	gi|220679082|emb|CAX12550.1|	a disintegrin and metalloproteinase domain 9 [Danio rerio]	75.79	318	76	2	1	951	466	779	9e-127	457
contig00914	gi|46309505|ref|NP_996952.1|	protein kinase C and casein kinase substrate in neurons 2 [Danio rerio]	84.62	221	34	1	1006	344	4	223	5e-148	400
contig00915	gi|225707592|gb|ACO09642.1|	Ribonuclease H1 [Osmerus mordax]	67.99	303	96	1	1359	454	1	303	4e-115	420
contig00916	gi|292622430|ref|XP_002664983.1|	PREDICTED: transmembrane channel-like 4 [Danio rerio]	58.33	192	72	5	270	821	37	225	2e-42	177
contig00917	gi|47225677|emb|CAG08020.1|	unnamed protein product [Tetraodon nigroviridis]	65.3	219	58	3	492	1094	1232	1449	2e-62	244
contig00919	gi|47215149|emb|CAG12440.1|	unnamed protein product [Tetraodon nigroviridis]	91.95	87	7	0	835	575	710	796	1e-40	171
contig00920	gi|47230613|emb|CAF99806.1|	unnamed protein product [Tetraodon nigroviridis]	75.85	352	84	1	2623	1571	1	352	4e-138	497
contig00921	gi|47224453|emb|CAG08703.1|	unnamed protein product [Tetraodon nigroviridis]	92.13	89	7	0	2	268	591	679	4e-44	181
contig00923	gi|209731046|gb|ACI66392.1|	Probable 39S ribosomal protein L24, mitochondrial precursor [Salmo salar]	79.17	216	45	0	100	747	1	216	3e-101	372
contig00924	gi|327267077|ref|XP_003218329.1|	PREDICTED: ras GTPase-activating protein 2-like, partial [Anolis carolinensis]	66.67	54	18	1	1	162	29	80	9e-13	77
contig00925	gi|281340157|gb|EFB15741.1|	hypothetical protein PANDA_014798 [Ailuropoda melanoleuca]	78.69	122	25	1	2	364	40	161	4e-49	197
contig00926	gi|47222006|emb|CAG08261.1|	unnamed protein product [Tetraodon nigroviridis]	54.08	98	37	2	520	251	973	1052	2e-16	89.4
contig00928	gi|42542491|gb|AAH66430.1|	Tardbpl protein [Danio rerio]	94.01	267	16	0	491	1291	1	267	2e-146	523
contig00929	gi|47222687|emb|CAG00121.1|	unnamed protein product [Tetraodon nigroviridis]	94.12	187	11	0	1	561	60	246	2e-99	365
contig00931	gi|47085989|ref|NP_998361.1|	polypeptide N-acetylgalactosaminyltransferase 6 [Danio rerio]	67.24	174	57	0	904	383	446	619	1e-67	261
contig00934	gi|326670150|ref|XP_689596.5|	PREDICTED: hypothetical protein LOC553504 [Danio rerio]	85.71	119	17	0	527	171	528	646	9e-54	213
contig00935	gi|225706102|gb|ACO08897.1|	Regulatory factor X-associated protein [Osmerus mordax]	76	200	45	4	291	881	1	196	5e-67	259
contig00940	gi|213512839|ref|NP_001133332.1|	Keratinocytes-associated transmembrane protein 2 [Salmo salar]	77.55	98	21	1	313	603	109	206	2e-36	156
contig00942	gi|41152046|ref|NP_958447.1|	T-complex protein 1 subunit zeta [Danio rerio]	93.41	531	35	0	1742	150	1	531	0	920
contig00945	gi|67459920|ref|NP_001019986.1|	BTB/POZ domain-containing protein 6-B [Danio rerio]	92.51	187	14	0	704	144	295	481	2e-98	362
contig00947	gi|47224302|emb|CAG09148.1|	unnamed protein product [Tetraodon nigroviridis]	75.7	214	52	0	134	775	1	214	4e-84	315
contig00948	gi|213514474|ref|NP_001134648.1|	Cyclin-dependent kinase 4 inhibitor B [Salmo salar]	66.4	125	42	0	831	457	2	126	5e-38	163
contig00951	gi|326486567|gb|ADZ76341.1|	Gig2-like protein CauA [Carassius auratus]	76.34	93	22	2	704	426	56	146	2e-36	156
contig00952	gi|66269429|gb|AAY43159.1|	napor protein short isoform [Danio rerio]	84.68	124	18	1	147	515	1	124	6e-55	217
contig00953	gi|209734754|gb|ACI68246.1|	Membrane-spanning 4-domains subfamily A member 8A [Salmo salar]	46.44	239	128	3	1281	565	1	228	4e-52	210
contig00954	gi|189530913|ref|XP_001339622.2|	PREDICTED: hypothetical protein LOC799244 [Danio rerio]	58.42	101	42	0	505	203	936	1036	3e-30	125
contig00955	gi|294862541|sp|Q7ZTU9.4|TBX2_DANRE	RecName: Full=T-box transcription factor TBX2b; Short=T-box protein 2b_x0001_gi|68085234|gb|AAH51603.2| T-box 2b [Danio rerio]	90.73	151	14	0	155	607	6	156	8e-59	230
contig00957	gi|55962455|emb|CAI11479.1|	novel protein similar to X. laevis transcription initiation factor IIF, alpha subunit (RAP74) [Danio rerio]	71.11	90	25	1	304	38	264	353	6e-14	81.3
contig00959	gi|326674633|ref|XP_003200174.1|	PREDICTED: inhibitor of Bruton tyrosine kinase-like [Danio rerio]	53.45	275	109	4	769	2	551	819	6e-68	261
contig00960	gi|158749594|ref|NP_001103636.1|	calcium-binding and coiled-coil domain-containing protein 1 [Danio rerio]	60.96	187	73	0	564	4	43	229	2e-57	180
contig00961	gi|130502166|ref|NP_001076405.1|	cytochrome P450, family 2, subfamily AD, polypeptide 6 [Danio rerio]	56.7	261	113	0	784	2	65	325	1e-86	323
contig00962	gi|47217027|emb|CAG01655.1|	unnamed protein product [Tetraodon nigroviridis]	63.33	90	32	1	535	269	1	90	1e-20	103
contig00963	gi|309384241|ref|NP_001184258.1|	eukaryotic translation initiation factor 4H isoform 3 [Danio rerio]	88.7	115	12	1	98	439	35	149	6e-51	204
contig00965	gi|226442922|ref|NP_001139986.1|	SUMO-activating enzyme subunit 1 [Salmo salar]	85.41	185	26	1	3	554	18	202	1e-87	326
contig00966	gi|226443186|ref|NP_001140074.1|	ubiquitin carboxyl-terminal hydrolase isozyme L3 [Salmo salar]	87.5	184	23	0	554	3	1	184	4e-89	331
contig00967	gi|223648514|gb|ACN11015.1|	Activin receptor type-1 precursor [Salmo salar]	92.5	80	6	0	574	335	599	678	3e-37	159
contig00970	gi|189535727|ref|XP_001339012.2|	PREDICTED: v-type proton ATPase subunit S1 [Danio rerio]	58.15	325	129	8	6	959	156	472	7e-84	315
contig00972	gi|326665804|ref|XP_003198121.1|	PREDICTED: Na(+)/H(+) exchange regulatory cofactor NHE-RF2-like [Danio rerio]	78.38	74	16	0	445	224	1	74	2e-27	125
contig00973	gi|224074003|ref|XP_002189371.1|	PREDICTED: hypothetical protein [Taeniopygia guttata]	40.93	386	225	5	2049	901	38	418	2e-80	305
contig00974	gi|34330119|dbj|BAC82441.1|	spermatogonial stem-cell renewal factor [Anguilla japonica]	90	160	16	0	641	162	248	407	2e-73	279
contig00975	gi|47217630|emb|CAG03027.1|	unnamed protein product [Tetraodon nigroviridis]	62.07	174	66	0	524	3	2	175	6e-55	217
contig00976	gi|47086777|ref|NP_997796.1|	dnaJ homolog subfamily C member 11 [Danio rerio]	87.73	163	20	0	619	131	401	563	3e-76	288
contig00977	gi|326676346|ref|XP_003200552.1|	PREDICTED: e3 ubiquitin-protein ligase RNF5-like [Danio rerio]	80.11	186	37	1	695	138	8	189	3e-77	292
contig00979	gi|213513312|ref|NP_001133419.1|	Hsp70-binding protein 1 [Salmo salar]	77.06	231	53	0	83	775	104	334	3e-100	369
contig00980	gi|157311739|ref|NP_001098602.1|	polyadenylate-binding protein nuclear 1 isoform 2 [Danio rerio]	96.05	228	9	0	3116	2433	1	228	4e-91	341
contig00981	gi|291045424|ref|NP_001166975.1|	DAZ associated protein 1 [Danio rerio]	95.6	159	7	0	63	539	8	166	1e-74	283
contig00983	gi|149411054|ref|XP_001506747.1|	PREDICTED: similar to ATP-binding cassette, sub-family B (MDR/TAP), member 7 [Ornithorhynchus anatinus]	91.43	175	15	0	2	526	245	419	2e-86	321
contig00985	gi|110626135|ref|NP_001019244.1|	calponin 3, acidic b [Danio rerio]	93.33	60	4	0	22	201	1	60	2e-25	119
contig00986	gi|326676889|ref|XP_695937.5|	PREDICTED: tyrosine-protein kinase FRK-like isoform 4 [Danio rerio]	72.29	231	64	2	694	2	48	272	5e-94	348
contig00990	gi|55251321|emb|CAH68892.1|	novel protein [Danio rerio]	82.14	56	10	1	200	367	1	55	4e-31	65.1
contig00991	gi|55925233|ref|NP_001007338.1|	histone-lysine N-methyltransferase SUV420H1 [Danio rerio]	90.83	229	21	0	687	1	116	344	1e-122	442
contig00993	gi|66773944|sp|Q9W644.1|PCNA_ANGJA	RecName: Full=Proliferating cell nuclear antigen; Short=PCNA_x0001_gi|4760706|dbj|BAA77390.1| proliferating cell nuclear antigen [Anguilla japonica]	93.75	112	7	0	248	583	1	112	2e-51	206
contig00994	gi|223648168|gb|ACN10842.1|	Carbonic anhydrase 5B, mitochondrial precursor [Salmo salar]	87.16	148	19	0	917	474	163	310	2e-69	266
contig00995	gi|255982809|emb|CAP08954.1|	fish virus induced TRIM protein [Oncorhynchus mykiss]	68.49	146	46	1	5	442	378	521	3e-51	207
contig00996	gi|225707912|gb|ACO09802.1|	Cathepsin K precursor [Osmerus mordax]	78.25	331	72	0	48	1040	1	331	2e-140	504
contig00997	gi|159155944|gb|AAI54665.1|	Unknown (protein for IMAGE:7054168) [Danio rerio]	60.48	124	48	1	56	424	249	372	7e-26	123
contig01000	gi|47086513|ref|NP_997933.1|	methyl-CpG-binding domain protein 2 [Danio rerio]	92.24	116	9	0	267	614	1	116	1e-56	223
contig01002	gi|125851801|ref|XP_001344448.1|	PREDICTED: hypothetical protein LOC100005368 [Danio rerio]	42.77	173	91	5	497	3	100	255	1e-19	100
contig01005	gi|169146737|emb|CAQ15180.1|	novel protein [Danio rerio]	39.33	89	46	4	119	361	14	101	4e-07	58.5
contig01007	gi|223646924|gb|ACN10220.1|	Transcription initiation factor TFIID subunit 8 [Salmo salar]	91.04	134	12	0	1089	688	163	296	1e-62	245
contig01009	gi|326669481|ref|XP_001922536.3|	PREDICTED: chromodomain-helicase-DNA-binding protein 9-like [Danio rerio]	63.39	224	65	3	623	3	1882	2103	9e-59	230
contig01010	gi|326664828|ref|XP_692169.4|	PREDICTED: coiled-coil and C2 domain-containing protein 1B [Danio rerio]	60.78	153	60	2	476	18	241	387	2e-25	119
contig01011	gi|47204982|emb|CAF92508.1|	unnamed protein product [Tetraodon nigroviridis]	82.69	52	9	0	86	241	18	69	7e-18	97.1
contig01013	gi|47225563|emb|CAG12046.1|	unnamed protein product [Tetraodon nigroviridis]	60.59	307	121	0	1691	771	207	513	0	454
contig01014	gi|166797029|gb|AAI59199.1|	Ddx5 protein [Danio rerio]	92.95	369	26	0	1109	3	38	406	0	641
contig01015	gi|47214951|emb|CAG10773.1|	unnamed protein product [Tetraodon nigroviridis]	95.95	74	3	0	2	223	367	440	2e-33	145
contig01016	gi|326674043|ref|XP_001345780.4|	PREDICTED: autophagy-related protein 16-2-like, partial [Danio rerio]	80.67	150	29	0	1	450	123	272	5e-61	241
contig01017	gi|225706186|gb|ACO08939.1|	CREG1 precursor [Osmerus mordax]	81.82	154	28	0	1068	607	38	191	3e-73	280
contig01019	gi|47226450|emb|CAG08466.1|	unnamed protein product [Tetraodon nigroviridis]	54.55	121	55	0	129	491	704	824	7e-32	143
contig01020	gi|47086017|ref|NP_998378.1|	chitinase, acidic.3 [Danio rerio]	74.45	407	104	1	1581	361	69	469	8e-164	582
contig01021	gi|291190126|ref|NP_001167187.1|	Tyrosine-protein phosphatase non-receptor type 12 [Salmo salar]	44.83	174	85	6	616	128	822	989	1e-16	90.9
contig01023	gi|225707662|gb|ACO09677.1|	Acyl carrier protein, mitochondrial precursor [Osmerus mordax]	73.89	157	41	0	725	255	1	157	7e-57	224
contig01024	gi|284520963|ref|NP_001165271.1|	transcription factor GATA-3 [Salmo salar]	87.47	431	53	2	154	1443	1	430	5e-178	629
contig01025	gi|41053353|ref|NP_956312.1|	bleomycin hydrolase [Danio rerio]	87.93	406	49	0	2	1219	48	453	0	772
contig01027	gi|190340060|gb|AAI63866.1|	Chaperonin containing TCP1, subunit 7 (eta) [Danio rerio]	94.13	528	31	0	1758	175	1	528	0	981
contig01031	gi|126327567|ref|XP_001375687.1|	PREDICTED: tumor necrosis factor receptor superfamily member 19-like [Monodelphis domestica]	57.65	196	75	2	2	565	106	301	9e-45	184
contig01032	gi|301778499|ref|XP_002924667.1|	PREDICTED: transient receptor potential cation channel subfamily M member 6-like [Ailuropoda melanoleuca]	47.86	117	60	3	569	222	1225	1338	2e-13	79.7
contig01033	gi|239985412|ref|NP_001121824.1|	semaphorin 4B [Danio rerio]	81.68	202	34	1	102	698	82	283	7e-106	355
contig01035	gi|121583871|ref|NP_001038473.1|	semaphorin 4d [Danio rerio]	40.49	410	238	7	343	1554	404	775	1e-106	251
contig01036	gi|41054267|ref|NP_956069.1|	histone deacetylase 10 [Danio rerio]	38.71	217	130	5	751	110	458	671	1e-15	87.8
contig01041	gi|158254109|gb|AAI53894.1|	LOC557782 protein [Danio rerio]	59.72	283	113	2	187	1032	75	356	5e-90	335
contig01042	gi|297679513|ref|XP_002817574.1|	PREDICTED: synaptotagmin-like protein 3-like [Pongo abelii]	41.54	272	139	6	1	756	319	585	8e-43	178
contig01043	gi|124358788|dbj|BAF46063.1|	Arginase II [Fundulus heteroclitus]	85.29	170	22	1	540	40	180	349	3e-75	285
contig01044	gi|328677257|gb|AEB31351.1|	inhibitor of differentiation 1c [Epinephelus bruneus]	83.58	134	22	1	934	533	1	132	2e-57	227
contig01047	gi|47174751|ref|NP_998804.1|	non-muscle cofilin 1 [Danio rerio]	40.85	164	95	3	374	859	1	163	2e-28	131
contig01048	gi|213515280|ref|NP_001133857.1|	Golgi SNAP receptor complex member 2 [Salmo salar]	87.63	186	23	0	132	689	1	186	4e-79	298
contig01049	gi|185133673|ref|NP_001117733.1|	signal transducer and activator of transcription 5 [Oncorhynchus mykiss]	96.55	261	9	1	783	1	467	726	1e-147	526
contig01052	gi|326675172|ref|XP_003200294.1|	PREDICTED: SWI/SNF complex subunit SMARCC1 [Danio rerio]	95.95	173	7	0	522	4	433	605	3e-96	354
contig01055	gi|113681627|ref|NP_001038607.1|	protein L-Myc-1b [Danio rerio]	72.49	189	52	1	577	11	85	263	3e-59	232
contig01056	gi|332212692|ref|XP_003255453.1|	PREDICTED: probable E3 ubiquitin-protein ligase TRIM8 [Nomascus leucogenys]	94.29	35	2	0	106	2	1	35	2e-14	83.6
contig01057	gi|326675880|ref|XP_693811.5|	PREDICTED: ubiquitin carboxyl-terminal hydrolase 8 [Danio rerio]	70.19	265	79	1	798	4	1	260	7e-85	318
contig01058	gi|209731040|gb|ACI66389.1|	Peptidyl-prolyl cis-trans isomerase, mitochondrial precursor [Salmo salar]	87.6	121	14	1	360	1	1	121	5e-57	224
contig01059	gi|225706316|gb|ACO09004.1|	Peptidyl-prolyl cis-trans isomerase, mitochondrial precursor [Osmerus mordax]	75.36	69	17	0	802	596	122	190	1e-24	117
contig01062	gi|327282473|ref|XP_003225967.1|	PREDICTED: inositol monophosphatase 3-like [Anolis carolinensis]	74.59	185	47	1	561	7	83	266	5e-75	284
contig01063	gi|213511731|ref|NP_001133838.1|	Tumor protein D53 homolog [Salmo salar]	72.63	190	52	0	102	671	1	190	6e-67	259
contig01064	gi|291190703|ref|NP_001167394.1|	UBX domain-containing protein 2 [Salmo salar]	63.02	192	66	1	791	231	322	513	1e-58	231
contig01065	gi|55250108|gb|AAH85546.1|	Ap1m2 protein [Danio rerio]	94.52	73	4	0	1581	1363	351	423	3e-33	148
contig01066	gi|300795498|ref|NP_001179182.1|	neuralized-like protein 1A [Bos taurus]	62.93	116	43	0	351	4	182	297	1e-24	116
contig01067	gi|225708586|gb|ACO10139.1|	ADP-sugar pyrophosphatase [Osmerus mordax]	79.61	206	40	1	932	321	13	218	2e-91	340
contig01068	gi|48476445|gb|AAT44426.1|	unknown [Sparus aurata]	62.84	148	55	0	2	445	143	290	9e-43	177
contig01070	gi|55925530|ref|NP_001007310.1|	CTD nuclear envelope phosphatase 1A [Danio rerio]	100	36	0	0	506	399	162	197	2e-12	76.3
contig01071	gi|224587302|gb|ACN58634.1|	KIAA0652 [Salmo salar]	79.27	386	47	4	79	1137	104	485	3e-154	549
contig01072	gi|326675142|ref|XP_684461.4|	PREDICTED: beta-1,4-galactosyltransferase 3 [Danio rerio]	85.71	210	30	0	1	630	172	381	5e-100	369
contig01074	gi|148237645|ref|NP_001089092.1|	suppressor of Ty 5 homolog [Xenopus laevis]	95.4	87	4	0	530	270	532	618	8e-73	174
contig01075	gi|312836823|ref|NP_001186133.1|	C-Jun-amino-terminal kinase-interacting protein 4 isoform 6 [Mus musculus]	74.07	297	76	2	192	1079	1	296	8e-111	405
contig01076	gi|292612005|ref|XP_001922584.2|	PREDICTED: tubulin-specific chaperone D [Danio rerio]	79.07	172	36	0	2	517	190	361	1e-67	259
contig01078	gi|47222264|emb|CAG11143.1|	unnamed protein product [Tetraodon nigroviridis]	53.47	144	62	3	72	488	2	137	1e-16	89.7
contig01079	gi|229367480|gb|ACQ58720.1|	Death-associated protein-like 1-A [Anoplopoma fimbria]	74.55	110	27	1	407	81	4	113	3e-39	164
contig01081	gi|221307506|ref|NP_001138270.1|	zinc finger and BTB domain-containing protein 44 [Danio rerio]	86.84	114	15	0	464	123	364	477	1e-54	216
contig01082	gi|223647596|gb|ACN10556.1|	Deoxyribonuclease gamma precursor [Salmo salar]	71.05	76	22	0	849	622	215	290	4e-24	116
contig01084	gi|191961835|ref|NP_001038548.2|	protein SMG7 [Danio rerio]	83.04	112	19	0	551	216	591	702	7e-28	128
contig01085	gi|223648434|gb|ACN10975.1|	Transcription factor SOX-9 [Salmo salar]	78.01	482	98	7	1438	17	19	490	0	676
contig01087	gi|326672773|ref|XP_002664136.2|	PREDICTED: hypothetical protein LOC100330539 [Danio rerio]	66.42	137	44	3	409	5	899	1030	4e-48	194
contig01088	gi|94733154|emb|CAK05151.1|	novel protein similar to human protein phosphatase 1, regulatory (inhibitor) subunit 13 like (PPP1R13L) [Danio rerio]	47.35	283	121	7	765	1	353	633	1e-44	184
contig01090	gi|317419589|emb|CBN81626.1|	Tubulin-specific chaperone C [Dicentrarchus labrax]	61.22	98	38	0	463	170	45	142	2e-27	111
contig01091	gi|40363541|ref|NP_954688.1|	adenosylhomocysteinase [Danio rerio]	93.91	427	26	0	1563	283	4	430	0	812
contig01095	gi|239835742|ref|NP_001107919.2|	poly [ADP-ribose]	55.93	270	118	2	955	149	1496	1764	2e-95	312
contig01096	gi|213512997|ref|NP_001133644.1|	E3 ubiquitin-protein ligase RNF128 [Salmo salar]	63.89	144	50	2	108	533	5	148	3e-44	181
contig01098	gi|47216657|emb|CAG04855.1|	unnamed protein product [Tetraodon nigroviridis]	59.22	179	47	4	459	1	1	174	5e-49	197
contig01099	gi|47213956|emb|CAF94054.1|	unnamed protein product [Tetraodon nigroviridis]	43.61	133	62	4	116	475	1	114	4e-15	85.5
contig01100	gi|225707590|gb|ACO09641.1|	Pyruvate dehydrogenase E1 component subunit beta, mitochondrial precursor [Osmerus mordax]	90.42	355	34	0	1509	445	5	359	7e-177	625
contig01101	gi|326924546|ref|XP_003208488.1|	PREDICTED: transmembrane protein 164-like [Meleagris gallopavo]	62.73	322	110	3	981	46	1	322	2e-116	424
contig01103	gi|315075303|ref|NP_001186666.1|	protein disulfide isomerase family A, member 3 [Danio rerio]	86.43	479	65	0	1884	448	2	480	0	862
contig01105	gi|209155138|gb|ACI33801.1|	Glutathione reductase, mitochondrial precursor [Salmo salar]	83.47	478	77	2	1542	115	25	502	0	749
contig01106	gi|56090148|ref|NP_001007767.1|	stress-induced-phosphoprotein 1 [Danio rerio]	90.58	329	31	0	43	1029	214	542	3e-172	609
contig01107	gi|219521919|ref|NP_001083001.2|	U2-associated SR140 protein-like [Danio rerio]	71.74	184	43	5	581	57	494	670	1e-59	233
contig01108	gi|123899937|sp|Q3BBX7.1|RHCG_TETNG	RecName: Full=Ammonium transporter Rh type C; AltName: Full=Rhesus blood group family type C glycoprotein; Short=Rh family type C glycoprotein; Short=Rh type C glycoprotein_x0001_gi|65306718|gb|AAY41907.1| Rh type C glycoprotein [Tetraodon nigroviridis]	85.4	459	67	0	2333	957	15	473	0	752
contig01109	gi|125832538|ref|XP_689627.2|	PREDICTED: hypothetical protein LOC561131 [Danio rerio]	64.38	73	26	0	584	366	3	75	4e-19	98.6
contig01112	gi|62955541|ref|NP_001017784.1|	ras homolog gene family, member Ub [Danio rerio]	87.79	172	21	0	2	517	66	237	8e-67	256
contig01113	gi|319039406|ref|NP_001188015.1|	insulin-induced gene 2 protein [Ictalurus punctatus]	94.81	77	4	0	536	306	148	224	4e-35	151
contig01116	gi|30231240|ref|NP_840079.1|	15 kDa selenoprotein precursor [Danio rerio]	88.74	151	17	0	941	489	3	153	2e-57	227
contig01117	gi|259155120|ref|NP_001158802.1|	Interleukin-12 receptor beta-2 chain [Salmo salar]	46.25	160	76	7	623	174	682	835	1e-22	110
contig01118	gi|311252237|ref|XP_003124994.1|	PREDICTED: trans-Golgi network integral membrane protein 1-like [Sus scrofa]	56.1	82	36	0	57	302	11	92	9e-12	77
contig01119	gi|295314928|gb|ADF97614.1|	ribosomal protein S3B [Hypophthalmichthys molitrix]	97.55	245	6	0	795	61	1	245	1e-130	470
contig01121	gi|185132758|ref|NP_001118082.1|	chemokine receptor [Oncorhynchus mykiss]	69.03	352	107	2	1277	228	18	368	4e-116	423
contig01123	gi|318055774|ref|NP_001187556.1|	RNA-binding protein PNO1 [Ictalurus punctatus]	93.78	209	13	0	208	834	41	249	6e-108	395
contig01124	gi|18858405|ref|NP_571960.1|	CCAAT/enhancer-binding protein alpha [Danio rerio]	76.59	299	70	6	1842	946	1	288	9e-97	359
contig01126	gi|318037591|ref|NP_001187987.1|	up-regulated during skeletal muscle growth protein 5 [Ictalurus punctatus]	90	40	4	0	294	175	1	40	1e-13	79.7
contig01127	gi|317374851|sp|A3KPW9.1|BAG6_DANRE	RecName: Full=Large proline-rich protein BAG6; AltName: Full=BCL2-associated athanogene 6; AltName: Full=HLA-B-associated transcript 3_x0001_gi|126632467|emb|CAM56392.1| novel protein similar to HLA-B-associated transcript 3 (bat3) [Danio rerio]	74.53	212	54	1	744	109	1	207	7e-61	238
contig01128	gi|57770576|ref|NP_001009917.1|	transferrin receptor 1a [Danio rerio]	57.65	451	191	5	1734	382	331	770	1e-121	442
contig01129	gi|41053343|ref|NP_956315.1|	thioredoxin domain-containing protein 9 [Danio rerio]	88.48	217	25	0	972	322	1	217	2e-88	330
contig01130	gi|209736844|gb|ACI69291.1|	Immediate early response gene 5 protein [Salmo salar]	48.12	320	165	6	1677	721	1	303	1e-56	226
contig01133	gi|213513782|ref|NP_001133452.1|	Acyl-CoA desaturase [Salmo salar]	86.96	207	27	0	3	623	49	255	1e-107	392
contig01134	gi|326669526|ref|XP_002662910.2|	PREDICTED: t-cell immunomodulatory protein-like [Danio rerio]	81.46	356	62	1	1	1056	233	588	5e-168	595
contig01135	gi|16226045|gb|AAL16062.1|AF420278_1	carbonyl reductase [Anguilla japonica]	99.28	276	2	0	20	847	1	276	2e-154	550
contig01136	gi|45361625|ref|NP_989387.1|	WD repeat and SOCS box-containing protein 1 [Xenopus (Silurana) tropicalis]	74.19	62	16	1	188	3	176	236	2e-17	92.4
contig01137	gi|41054505|ref|NP_955927.1|	WD repeat and SOCS box-containing protein 1 [Danio rerio]	78.92	185	39	0	716	162	239	423	3e-85	318
contig01138	gi|125813062|ref|XP_689861.2|	PREDICTED: hypothetical protein LOC561360 [Danio rerio]	72.1	276	77	0	183	1010	1	276	3e-104	383
contig01139	gi|221221970|gb|ACM09646.1|	Growth arrest and DNA-damage-inducible protein GADD45 alpha [Salmo salar]	89.26	149	16	0	981	535	11	159	2e-72	277
contig01142	gi|40538758|ref|NP_571308.1|	GATA-binding protein 2a [Danio rerio]	81.17	462	84	8	474	1850	1	446	7e-177	626
contig01143	gi|148725207|emb|CAN88195.1|	novel protein (zgc:101677) [Danio rerio]	87.07	147	19	0	508	68	163	309	4e-68	261
contig01144	gi|213512855|ref|NP_001133297.1|	Cation-dependent mannose-6-phosphate receptor [Salmo salar]	66.84	196	63	2	3	584	82	276	2e-72	275
contig01145	gi|190337434|gb|AAI63719.1|	Trpm7 protein [Danio rerio]	72.09	301	79	4	2	889	1041	1331	1e-112	410
contig01148	gi|317419235|emb|CBN81272.1|	Epidermal growth factor receptor kinase substrate 8-like protein 1 [Dicentrarchus labrax]	65.15	198	67	3	2	589	302	497	3e-70	268
contig01149	gi|292627840|ref|XP_002666768.1|	PREDICTED: im:7147678 [Danio rerio]	55.2	125	54	1	375	7	6	130	6e-20	100
contig01151	gi|47210209|emb|CAF96440.1|	unnamed protein product [Tetraodon nigroviridis]	94.83	174	9	0	523	2	260	433	2e-92	341
contig01152	gi|213511838|ref|NP_001133496.1|	Nucleolar protein 5 [Salmo salar]	94.31	211	12	0	1346	714	83	293	1e-178	373
contig01154	gi|41055275|ref|NP_956680.1|	transcription elongation factor 1 homolog [Danio rerio]	98.53	68	1	0	1370	1167	16	83	1e-33	149
contig01155	gi|187608754|ref|NP_001120275.1|	cytochrome P450, family 46, subfamily A, polypeptide 1 [Xenopus (Silurana) tropicalis]	59.54	346	140	1	76	1113	4	347	3e-119	432
contig01156	gi|148227562|ref|NP_001082948.1|	heat shock 70 kDa protein 13 [Danio rerio]	82.61	207	35	1	1967	1350	115	321	3e-134	338
contig01158	gi|292620356|ref|XP_002664262.1|	PREDICTED: hypothetical protein LOC100317168 [Danio rerio]	46.07	89	48	2	16	282	1	83	2e-08	64.7
contig01160	gi|326919039|ref|XP_003205791.1|	PREDICTED: coiled-coil domain-containing protein 109B-like [Meleagris gallopavo]	52.8	161	76	0	777	295	127	287	3e-47	193
contig01162	gi|47230269|emb|CAG10683.1|	unnamed protein product [Tetraodon nigroviridis]	79.1	177	37	0	534	4	1354	1530	1e-69	266
contig01164	gi|223648768|gb|ACN11142.1|	4F2 cell-surface antigen heavy chain [Salmo salar]	59.46	185	70	5	550	11	204	386	6e-52	207
contig01165	gi|317419801|emb|CBN81837.1|	Death-associated protein 1 [Dicentrarchus labrax]	66.36	110	37	1	17	346	1	105	7e-28	128
contig01166	gi|31377821|ref|NP_852472.1|	notch-regulated ankyrin repeat-containing protein A [Danio rerio]	98.21	112	2	0	483	818	1	112	3e-55	222
contig01169	gi|318067947|ref|NP_001001941.2|	coatomer subunit alpha [Danio rerio]	92.58	1200	86	1	3767	177	24	1223	0	2197
contig01171	gi|121945981|dbj|BAF44666.1|	zebrafish target of rapamycin [Danio rerio]	96.11	180	7	0	718	179	2336	2515	5e-112	359
contig01172	gi|326674868|ref|XP_003200220.1|	PREDICTED: MAGUK p55 subfamily member 6 isoform 1 [Danio rerio]	85.71	329	46	1	1152	169	216	544	2e-134	483
contig01173	gi|213513902|ref|NP_001133365.1|	Zinc finger protein 313 [Salmo salar]	81.58	190	35	0	19	588	38	227	5e-93	347
contig01175	gi|161611386|gb|AAI55582.1|	Scinderin like a [Danio rerio]	69.96	719	216	0	63	2219	1	719	0	1078
contig01176	gi|213513217|ref|NP_001133732.1|	galactocerebrosidase precursor [Salmo salar]	88.95	172	19	0	516	1	20	191	9e-86	320
contig01177	gi|41055855|ref|NP_957452.1|	delta-1-pyrroline-5-carboxylate dehydrogenase, mitochondrial precursor [Danio rerio]	91.79	268	22	0	806	3	61	328	1e-141	506
contig01179	gi|45361393|ref|NP_989274.1|	protein phosphatase 2, catalytic subunit, alpha isozyme [Xenopus (Silurana) tropicalis]	99.18	245	2	0	2	736	3	247	4e-143	511
contig01181	gi|226443410|ref|NP_001139899.1|	FAM50A [Salmo salar]	88.7	230	26	1	938	249	114	336	4e-86	322
contig01183	gi|131889872|ref|NP_001076498.1|	CMP-N-acetylneuraminate-beta-galactosamide-alpha-2,3-sialyltransferase 4 isoform 1 [Danio rerio]	68.53	251	79	0	3	755	45	295	2e-103	379
contig01184	gi|317418992|emb|CBN81030.1|	DNA-binding protein inhibitor ID-1 [Dicentrarchus labrax]	80.6	134	26	1	170	571	1	132	3e-54	216
contig01185	gi|55925355|ref|NP_001007434.1|	integral membrane protein GPR137C [Danio rerio]	83.41	223	35	2	664	2	164	386	9e-113	347
contig01186	gi|225708550|gb|ACO10121.1|	UPF0384 protein CGI-117 homolog [Osmerus mordax]	60.99	141	55	1	683	261	31	169	5e-46	188
contig01187	gi|47225294|emb|CAG09794.1|	unnamed protein product [Tetraodon nigroviridis]	90.48	42	4	0	394	519	1	42	2e-14	82.8
contig01188	gi|209155876|gb|ACI34170.1|	Digestive cysteine proteinase 2 precursor [Salmo salar]	73.08	156	42	0	484	17	6	161	2e-64	248
contig01190	gi|229367150|gb|ACQ58555.1|	NADH dehydrogenase 1 alpha subcomplex subunit 4 [Anoplopoma fimbria]	79.27	82	17	0	475	230	1	82	3e-28	128
contig01191	gi|335298230|ref|XP_003131823.2|	PREDICTED: PHD finger protein 12 [Sus scrofa]	84.78	46	7	0	139	2	1	46	3e-15	85.5
contig01193	gi|307147580|gb|ADN37680.1|	hyopthetical protein [Oncorhynchus mykiss]	63.75	80	28	1	1004	768	185	264	1e-12	79
contig01194	gi|292609862|ref|XP_685294.4|	PREDICTED: protein G7c [Danio rerio]	55.29	879	383	8	3214	608	25	897	0	900
contig01195	gi|212549763|ref|NP_001131138.1|	periplakin [Danio rerio]	74.05	1757	456	4	5664	394	1	1752	0	2302
contig01197	gi|170932540|ref|NP_001116316.1|	cullin-4B [Danio rerio]	77.67	206	40	2	1	600	43	247	4e-75	285
contig01198	gi|46362505|gb|AAH66570.1|	Synaptotagmin binding, cytoplasmic RNA interacting protein, like [Danio rerio]	96.15	78	3	0	1	234	164	241	2e-37	159
contig01199	gi|47086709|ref|NP_997831.1|	cytochrome P450 26B1 [Danio rerio]	97.35	189	5	0	568	2	1	189	1e-102	377
contig01201	gi|292618696|ref|XP_002663745.1|	PREDICTED: hypothetical protein LOC100332429 [Danio rerio]	39.29	140	84	3	419	3	21	138	9e-15	84
contig01202	gi|33359633|gb|AAQ17064.1|	nucleolin 2 [Cyprinus carpio]	44.28	201	111	2	92	691	192	391	8e-44	181
contig01204	gi|61806590|ref|NP_001013530.1|	transmembrane protein 86A [Danio rerio]	73.91	138	36	0	714	301	98	235	1e-54	217
contig01205	gi|317418953|emb|CBN80991.1|	Semaphorin 3Fb [Dicentrarchus labrax]	95.69	232	10	0	698	3	147	378	1e-123	446
contig01206	gi|47224261|emb|CAG09107.1|	unnamed protein product [Tetraodon nigroviridis]	84.82	112	17	0	623	288	1	112	8e-80	200
contig01207	gi|209732278|gb|ACI67008.1|	Peroxiredoxin-6 [Salmo salar]	82.96	223	38	0	1533	865	1	223	2e-108	397
contig01214	gi|291190803|ref|NP_001167056.1|	Periodic tryptophan protein 2 homolog [Salmo salar]	81.18	170	32	0	1	510	712	881	3e-65	252
contig01215	gi|223649434|gb|ACN11475.1|	Transposable element Tcb1 transposase [Salmo salar]	54.69	64	29	1	452	643	152	208	5e-07	58.9
contig01221	gi|326664149|ref|XP_003197745.1|	PREDICTED: hypothetical protein LOC100536567 [Danio rerio]	33.13	166	108	4	499	11	41	201	7e-14	80.9
contig01222	gi|156105599|gb|ABU49224.1|	phosphofurin acidic cluster sorting protein 1 [Danio rerio]	80.92	173	33	0	2	520	136	308	2e-65	251
contig01226	gi|192455664|ref|NP_001122216.1|	cytochrome b-561 [Danio rerio]	81.69	213	39	0	304	942	7	219	1e-92	344
contig01227	gi|327277954|ref|XP_003223728.1|	PREDICTED: probable E3 ubiquitin-protein ligase HERC4-like isoform 2 [Anolis carolinensis]	89.77	88	9	0	2	265	973	1060	2e-40	169
contig01228	gi|291190158|ref|NP_001167085.1|	Serine/threonine-protein kinase 4 [Salmo salar]	96.51	172	6	0	517	2	42	213	8e-92	339
contig01229	gi|153792738|ref|NP_001093360.1|	neutral cholesterol ester hydrolase 1 [Xenopus laevis]	59.47	190	77	0	1	570	76	265	9e-57	223
contig01230	gi|113681627|ref|NP_001038607.1|	protein L-Myc-1b [Danio rerio]	66.04	268	86	6	798	10	5	254	5e-78	295
contig01232	gi|148725325|emb|CAM13023.2|	novel protein [Danio rerio]	68.53	143	45	3	40	468	1	139	2e-34	149
contig01233	gi|213511354|ref|NP_001135192.1|	p53 apoptosis effector related to PMP-22 [Salmo salar]	81.62	185	34	0	1427	873	1	185	4e-56	224
contig01235	gi|326672027|ref|XP_003199573.1|	PREDICTED: filamin-A-like, partial [Danio rerio]	80.45	358	70	1	1179	106	122	468	2e-169	600
contig01236	gi|326671835|ref|XP_003199534.1|	PREDICTED: protein phosphatase 1 regulatory subunit 15B-like [Danio rerio]	62.64	91	34	0	638	366	79	169	2e-23	113
contig01237	gi|50539712|ref|NP_001002326.1|	plastin-3 [Danio rerio]	89.15	627	68	0	1945	65	1	627	0	1095
contig01239	gi|50344854|ref|NP_001002099.1|	mitochondrial 2-oxoglutarate/malate carrier protein [Danio rerio]	93.91	230	14	0	988	299	26	255	3e-146	434
contig01240	gi|224074573|ref|XP_002194798.1|	PREDICTED: similar to Samd9l protein [Taeniopygia guttata]	45.39	412	219	9	1218	1	1105	1506	4e-79	300
contig01241	gi|224066444|ref|XP_002188413.1|	PREDICTED: membrane associated guanylate kinase, WW and PDZ domain containing 1 [Taeniopygia guttata]	51.52	66	30	1	199	8	1195	1260	2e-10	69.3
contig01243	gi|53933232|ref|NP_001005584.1|	coiled-coil-helix-coiled-coil-helix domain-containing protein 6 [Danio rerio]	58.4	238	88	1	727	47	1	238	7e-71	271
contig01245	gi|47207623|emb|CAF96206.1|	unnamed protein product [Tetraodon nigroviridis]	53.33	390	182	4	751	1920	241	618	1e-149	347
contig01248	gi|45361393|ref|NP_989274.1|	protein phosphatase 2, catalytic subunit, alpha isozyme [Xenopus (Silurana) tropicalis]	99.19	247	2	0	82	822	1	247	2e-144	515
contig01249	gi|123704971|ref|NP_001074061.1|	paired box protein Pax-1 [Danio rerio]	84.57	324	49	3	192	1160	7	328	3e-159	566
contig01250	gi|221220338|gb|ACM08830.1|	Ubiquitin-conjugating enzyme E2 N [Salmo salar]	96.05	152	6	0	24	479	3	154	1e-78	296
contig01252	gi|156389006|ref|XP_001634783.1|	predicted protein [Nematostella vectensis]	42.86	63	36	1	249	61	72	128	2e-12	61.2
contig01255	gi|31419227|gb|AAH53271.1|	Chaperonin containing TCP1, subunit 3 (gamma) [Danio rerio]	91.24	434	38	0	1303	2	97	530	0	789
contig01256	gi|209413723|ref|NP_955980.2|	zinc finger CCCH type containing 11A-like [Danio rerio]	48.39	186	92	5	3386	2841	360	533	1e-31	85.9
contig01257	gi|79151763|gb|AAI08065.1|	Zgc:122989 [Danio rerio]	79.07	258	54	3	776	3	1	252	6e-98	361
contig01260	gi|47219547|emb|CAG09901.1|	unnamed protein product [Tetraodon nigroviridis]	87.1	186	24	0	1016	459	33	218	6e-97	358
contig01261	gi|169642688|gb|AAI60630.1|	LOC792966 protein [Danio rerio]	74.19	465	120	3	169	1563	12	461	0	716
contig01262	gi|62955681|ref|NP_001017854.1|	autophagy-related protein 16-1 [Danio rerio]	31.05	277	176	4	180	965	10	286	3e-21	107
contig01263	gi|118140106|gb|ABK63484.1|	interferon regulatory factor 2 [Channa argus]	65.22	230	65	4	647	3	1	225	3e-77	292
contig01268	gi|53734065|gb|AAH83289.1|	Tnip1 protein [Danio rerio]	65.19	293	96	3	71	931	1	291	2e-81	307
contig01269	gi|213511987|ref|NP_001134721.1|	WW domain binding protein 2 [Salmo salar]	80.2	197	37	2	736	152	1	194	1e-79	300
contig01271	gi|62955421|ref|NP_001017722.1|	RNA/RNP complex-1-interacting phosphatase [Danio rerio]	67.86	112	36	0	339	4	1	112	6e-39	164
contig01272	gi|116517260|ref|NP_001070850.1|	hypothetical protein LOC565195 [Danio rerio]	64.98	474	162	2	2147	738	199	672	4e-164	583
contig01275	gi|116487347|ref|NP_001070717.1|	tumor protein p53 inducible protein 11b [Danio rerio]	81.25	96	18	0	527	240	94	189	3e-27	125
contig01277	gi|47219243|emb|CAG11705.1|	unnamed protein product [Tetraodon nigroviridis]	69.64	56	17	1	263	96	2362	2413	3e-11	73.2
contig01278	gi|195546802|ref|NP_001124255.1|	pleckstrin homology domain-containing family M member 2 [Danio rerio]	96.37	193	7	0	2	580	25	217	1e-81	306
contig01279	gi|326665982|ref|XP_003198166.1|	PREDICTED: equinatoxin-4-like [Danio rerio]	65.52	87	30	0	40	300	4	90	1e-28	129
contig01281	gi|76573870|ref|NP_001029093.1|	glucosamine--fructose-6-phosphate aminotransferase [isomerizing]	78.11	169	37	0	3	509	138	306	1e-68	262
contig01282	gi|41152435|ref|NP_955937.1|	coronin-2A [Danio rerio]	77.64	246	55	0	739	2	50	295	1e-116	423
contig01284	gi|224091237|ref|XP_002192862.1|	PREDICTED: similar to ubiquitin-like with PHD and ring finger domains 2, partial [Taeniopygia guttata]	88.41	164	19	0	630	139	514	677	6e-82	307
contig01285	gi|213511480|ref|NP_001134006.1|	transketolase-like protein 2 [Salmo salar]	83.25	609	101	1	2452	629	8	616	0	1055
contig01286	gi|307775405|ref|NP_001182725.1|	NADPH--cytochrome P450 reductase [Gallus gallus]	85.32	218	32	0	2	655	112	329	1e-111	406
contig01288	gi|209155474|gb|ACI33969.1|	Cell cycle control protein 50A [Salmo salar]	73.44	241	62	2	719	3	1	240	3e-100	369
contig01290	gi|46249973|gb|AAH68379.1|	Mpx protein [Danio rerio]	62.12	132	50	1	397	2	31	160	8e-41	170
contig01291	gi|223648122|gb|ACN10819.1|	ADP-ribosylation factor GTPase-activating protein 3 [Salmo salar]	64.72	547	171	8	90	1664	1	544	1e-179	635
contig01293	gi|213513638|ref|NP_001133421.1|	Acetyl-CoA acetyltransferase, cytosolic [Salmo salar]	86.46	229	31	0	2	688	166	394	2e-110	403
contig01295	gi|159155228|gb|AAI54793.1|	Picalm protein [Danio rerio]	96.91	162	5	0	488	3	4	165	1e-85	319
contig01296	gi|169158211|emb|CAQ13338.1|	novel protein similar to vertebrate LATS, large tumor suppressor, homolog 1 (Drosophila) (LATS1) [Danio rerio]	91.38	174	14	1	521	3	881	1054	5e-92	340
contig01297	gi|47227913|emb|CAF97542.1|	unnamed protein product [Tetraodon nigroviridis]	72.88	413	111	2	1597	362	94	504	0	635
contig01298	gi|259155260|ref|NP_001158871.1|	Thioredoxin domain-containing protein 1 [Salmo salar]	88.68	159	18	0	477	1	30	188	2e-81	305
contig01300	gi|224089126|ref|XP_002187174.1|	PREDICTED: histidine acid phosphatase domain containing 1 [Taeniopygia guttata]	98.21	223	4	0	1	669	254	476	5e-115	417
contig01301	gi|308321318|gb|ADO27811.1|	transmembrane protein 19 [Ictalurus furcatus]	80.86	162	31	0	489	4	83	244	3e-68	249
contig01302	gi|292623153|ref|XP_695009.4|	PREDICTED: neuroblast differentiation-associated protein AHNAK [Danio rerio]	32.46	345	198	12	2	931	1120	1398	8e-33	146
contig01305	gi|270003149|gb|EEZ99596.1|	hypothetical protein TcasGA2_TC002110 [Tribolium castaneum]	36.94	314	197	6	1131	193	48	346	9e-42	176
contig01306	gi|334325706|ref|XP_001371660.2|	PREDICTED: 60S ribosomal protein L37-like [Monodelphis domestica]	90	70	7	0	578	369	28	97	2e-23	112
contig01307	gi|291190736|ref|NP_001167049.1|	serine/threonine-protein phosphatase 4 regulatory subunit 3B [Salmo salar]	78.47	144	31	1	902	471	567	708	2e-52	195
contig01308	gi|301756753|ref|XP_002914231.1|	PREDICTED: uridine-cytidine kinase 2-like [Ailuropoda melanoleuca]	88.81	134	15	0	855	454	186	319	2e-61	240
contig01311	gi|301612863|ref|XP_002935930.1|	PREDICTED: hypothetical protein LOC100496537 [Xenopus (Silurana) tropicalis]	28.65	349	232	9	158	1153	32	354	9e-32	142
contig01312	gi|224589096|ref|NP_001139165.1|	ATP-binding cassette sub-family B member 6, mitochondrial [Danio rerio]	87.43	175	22	0	526	2	467	641	2e-78	295
contig01313	gi|169158144|emb|CAQ13237.1|	novel protein similar to vertebrate breast cancer anti-estrogen resistance 3 (BCAR3) [Danio rerio]	88.44	147	17	0	445	5	59	205	9e-72	273
contig01314	gi|209154280|gb|ACI33372.1|	Activator of 90 kDa heat shock protein ATPase homolog 1 [Salmo salar]	77.78	225	50	1	837	163	115	338	5e-101	372
contig01315	gi|41055656|ref|NP_957244.1|	programmed cell death protein 6 [Danio rerio]	94.05	185	11	0	91	645	1	185	1e-101	375
contig01316	gi|317419080|emb|CBN81118.1|	Nucleoside diphosphate linked moiety X-type motif 2 [Dicentrarchus labrax]	72.3	148	40	1	473	33	1	148	2e-57	225
contig01317	gi|47086791|ref|NP_997786.1|	UDP-N-acetylhexosamine pyrophosphorylase [Danio rerio]	70.88	491	143	0	1934	462	8	498	0	726
contig01318	gi|62857983|ref|NP_001016564.1|	hypothetical protein LOC549318 [Xenopus (Silurana) tropicalis]	92.23	193	15	0	660	82	39	231	1e-95	315
contig01319	gi|301622521|ref|XP_002940580.1|	PREDICTED: IgGFc-binding protein [Xenopus (Silurana) tropicalis]	50.28	1237	610	11	9	3704	1878	3103	0	1289
contig01320	gi|169403961|ref|NP_001093509.1|	AT-rich interactive domain-containing protein 3A [Danio rerio]	66.91	405	130	5	215	1417	1	392	9e-134	481
contig01322	gi|193788703|ref|NP_998529.3|	protein disulfide-isomerase [Danio rerio]	85.9	468	66	0	1528	125	1	468	0	839
contig01323	gi|326676933|ref|XP_002665692.2|	PREDICTED: DNA polymerase zeta catalytic subunit [Danio rerio]	83.53	170	26	1	508	5	1383	1552	4e-68	260
contig01327	gi|220678363|emb|CAX13148.1|	Rtf1, Paf1/RNA polymerase II complex component, homolog (S. cerevisiae) [Danio rerio]	89.38	160	17	0	511	32	47	206	1e-25	120
contig01329	gi|327284639|ref|XP_003227044.1|	PREDICTED: splicing factor 3B subunit 1-like [Anolis carolinensis]	84.03	119	19	1	359	3	21	138	1e-46	189
contig01330	gi|68366436|ref|XP_684311.1|	PREDICTED: splicing factor 3B subunit 1 isoform 1 [Danio rerio]	89.8	353	36	3	1061	3	143	481	1e-178	630
contig01332	gi|292627403|ref|XP_002666630.1|	PREDICTED: putative protein phosphatase 1 regulatory inhibitor subunit 3G-like [Danio rerio]	56.21	153	67	3	910	452	137	281	2e-38	164
contig01342	gi|225716778|gb|ACO14235.1|	28S ribosomal protein S18b, mitochondrial precursor [Esox lucius]	55.73	131	58	2	393	1	11	133	1e-36	156
contig01343	gi|209732018|gb|ACI66878.1|	28S ribosomal protein S18b, mitochondrial precursor [Salmo salar]	79.63	108	22	0	710	387	137	244	2e-46	189
contig01345	gi|223647428|gb|ACN10472.1|	Pyruvate kinase muscle isozyme [Salmo salar]	91.28	149	13	0	516	70	383	531	3e-73	278
contig01346	gi|224587654|gb|ACN58696.1|	Pyruvate kinase muscle isozyme [Salmo salar]	90.62	32	3	0	98	3	375	406	4e-08	61.6
contig01347	gi|209732458|gb|ACI67098.1|	C1orf31 [Salmo salar]	70.91	55	16	0	5	169	20	74	2e-18	97.8
contig01348	gi|292620114|ref|XP_002664185.1|	PREDICTED: bifunctional protein NCOAT isoform 1 [Danio rerio]	76	250	59	2	749	3	334	576	1e-102	320
contig01351	gi|213512028|ref|NP_001133497.1|	TM2 domain-containing protein 2 [Salmo salar]	75.55	229	51	2	210	881	1	227	2e-86	323
contig01352	gi|213514886|ref|NP_001133912.1|	septin-2 [Salmo salar]	98.38	185	3	0	138	692	1	185	2e-101	372
contig01353	gi|122891010|emb|CAM13146.1|	novel protein similar to vertebrate transmembrane protein 24 (TMEM24) [Danio rerio]	77.27	88	13	1	1118	876	593	680	2e-39	133
contig01355	gi|292623241|ref|XP_706437.3|	PREDICTED: hypothetical protein LOC568313 [Danio rerio]	48.97	145	72	3	125	553	7	150	8e-12	76.6
contig01356	gi|41055094|ref|NP_956753.1|	hypothetical protein LOC393431 [Danio rerio]	97.32	112	3	0	83	418	1	112	1e-54	216
contig01358	gi|41055094|ref|NP_956753.1|	hypothetical protein LOC393431 [Danio rerio]	100	58	0	0	2	175	114	171	2e-28	129
contig01359	gi|41054267|ref|NP_956069.1|	histone deacetylase 10 [Danio rerio]	79.26	217	45	0	863	213	75	291	5e-130	378
contig01360	gi|259089301|ref|NP_001158688.1|	Proteasome subunit beta type 8 [Oncorhynchus mykiss]	83.21	268	44	1	993	193	9	276	2e-128	463
contig01362	gi|213511514|ref|NP_001134403.1|	selenoprotein S [Salmo salar]	70	160	47	2	143	619	22	180	1e-45	189
contig01363	gi|51010979|ref|NP_001003449.1|	ras-related protein Rab-18-B [Danio rerio]	89.56	182	19	0	102	647	1	182	4e-85	318
contig01364	gi|225716338|gb|ACO14015.1|	UMP-CMP kinase [Esox lucius]	86.25	80	11	0	242	3	15	94	1e-32	143
contig01365	gi|225714896|gb|ACO13294.1|	Syndecan-2-A precursor [Esox lucius]	62.67	150	51	3	598	164	66	211	7e-29	131
contig01371	gi|62955581|ref|NP_001017804.1|	adenylosuccinate synthetase isozyme 2 [Danio rerio]	86.93	176	23	0	3	530	280	455	9e-85	317
contig01372	gi|47215182|emb|CAG01448.1|	unnamed protein product [Tetraodon nigroviridis]	75.4	252	62	0	934	179	445	696	2e-107	393
contig01374	gi|223647904|gb|ACN10710.1|	Arrestin domain-containing protein 3 [Salmo salar]	86.07	122	15	1	529	170	292	413	8e-45	183
contig01377	gi|326668090|ref|XP_001919815.3|	PREDICTED: acetyl-CoA carboxylase isoform 1 [Danio rerio]	94.3	158	9	0	476	3	58	215	8e-83	309
contig01378	gi|291190039|ref|NP_001167074.1|	Calpain-7 [Salmo salar]	88.63	211	24	0	1	633	612	822	2e-111	406
contig01379	gi|47210068|emb|CAF91954.1|	unnamed protein product [Tetraodon nigroviridis]	50.67	225	111	2	5	679	649	863	3e-99	228
contig01380	gi|291190294|ref|NP_001167354.1|	Solute carrier family 2, facilitated glucose transporter member 3 [Salmo salar]	78.01	191	42	1	1558	986	319	508	3e-63	247
contig01382	gi|41055722|ref|NP_956477.1|	WASH complex subunit strumpellin [Danio rerio]	92.36	288	22	0	1	864	872	1159	2e-144	516
contig01383	gi|229577151|ref|NP_001007330.2|	solute carrier family 7, member 3 [Danio rerio]	87.34	316	40	0	129	1076	1	316	2e-144	516
contig01384	gi|223646095|ref|NP_001138713.1|	rapunzel2 [Danio rerio]	62.95	224	83	2	35	706	5	224	3e-75	286
contig01385	gi|326674807|ref|XP_003200210.1|	PREDICTED: neurobeachin-like protein 2-like [Danio rerio]	74.86	179	28	1	3	488	1514	1692	5e-53	210
contig01386	gi|326675041|ref|XP_003200257.1|	PREDICTED: smad nuclear-interacting protein 1-like [Danio rerio]	93.46	107	7	0	208	528	229	335	1e-65	211
contig01389	gi|317621901|ref|NP_001187975.1|	phosphatidylethanolamine-binding protein 1 [Ictalurus punctatus]	89.58	144	15	0	550	119	44	187	3e-76	288
contig01390	gi|292618882|ref|XP_001919792.2|	PREDICTED: 6-phosphofructo-2-kinase/fructose-2,6-biphosphatase 2-like [Danio rerio]	91.86	172	14	0	125	640	9	180	2e-85	319
contig01391	gi|189230138|ref|NP_001121393.1|	galactosamine (N-acetyl)-6-sulfate sulfatase [Xenopus (Silurana) tropicalis]	77.04	257	59	0	974	204	232	488	0	436
contig01392	gi|56606002|ref|NP_001008400.1|	exostosin-2 [Danio rerio]	97.76	134	3	0	588	187	432	565	1e-146	270
contig01393	gi|156914913|gb|AAI52643.1|	Nnt protein [Danio rerio]	95.43	175	8	0	527	3	181	355	2e-76	288
contig01395	gi|221220756|gb|ACM09039.1|	Charged multivesicular body protein 1b [Salmo salar]	93.47	199	13	0	111	707	1	199	2e-89	334
contig01396	gi|326680215|ref|XP_002666866.2|	PREDICTED: cat eye syndrome critical region protein 2 [Danio rerio]	79.07	172	36	1	517	2	21	189	1e-73	279
contig01397	gi|308152236|emb|CBI68709.1|	inositol(myo)-1(or 4)-monophosphatase 1 [Anguilla anguilla]	100	279	0	0	1174	338	1	279	9e-157	558
contig01400	gi|41152453|ref|NP_955856.1|	tyrosine 3-monooxygenase/tryptophan 5-monooxygenase activation protein, beta polypeptide like [Danio rerio]	85.19	243	36	0	847	119	3	245	4e-96	355
contig01401	gi|47550799|ref|NP_999931.1|	mediator of RNA polymerase II transcription subunit 25 [Danio rerio]	62.71	177	66	3	534	4	152	323	4e-29	131
contig01402	gi|300678120|gb|ADK27328.1|	CD3 gamma/delta protein [Siniperca chuatsi]	41.21	165	85	4	530	72	16	178	9e-25	117
contig01403	gi|149720310|ref|XP_001499749.1|	PREDICTED: similar to Phosphatidylinositol transfer protein beta isoform (PtdIns transfer protein beta) (PtdInsTP) (PI-TP-beta) [Equus caballus]	82.51	263	46	0	2	790	3	265	1e-130	469
contig01404	gi|56207459|emb|CAI21284.1|	novel protein (zgc:55575) [Danio rerio]	40.19	321	176	11	1342	428	469	768	7e-45	186
contig01406	gi|225703530|gb|ACO07611.1|	Gamma-aminobutyric acid receptor-associated protein-like 1 [Oncorhynchus mykiss]	96.58	117	4	0	539	189	1	117	2e-38	163
contig01408	gi|153792184|ref|NP_001093508.1|	hypothetical protein LOC569045 [Danio rerio]	89.29	28	3	0	426	509	1	28	3e-06	55.5
contig01409	gi|292623034|ref|XP_694757.3|	PREDICTED: ADP-dependent glucokinase [Danio rerio]	80.09	221	44	1	668	6	7	226	6e-99	364
contig01411	gi|148687089|gb|EDL19036.1|	RIKEN cDNA 4921520G13, isoform CRA_b [Mus musculus]	42.72	103	59	0	309	1	104	206	2e-15	85.5
contig01412	gi|66472314|ref|NP_001018550.1|	hypothetical protein LOC553743 [Danio rerio]	83.33	120	20	0	360	1	193	312	1e-53	212
contig01415	gi|224062623|ref|XP_002199295.1|	PREDICTED: mesoderm development candidate 1 [Taeniopygia guttata]	86.7	218	29	0	673	20	138	355	1e-101	373
contig01417	gi|47086617|ref|NP_997878.1|	YTH domain family protein 1 [Danio rerio]	85.25	183	17	4	522	4	96	278	4e-52	207
contig01418	gi|326677406|ref|XP_002665846.2|	PREDICTED: desmoplakin, partial [Danio rerio]	62.6	778	291	1	6	2339	1443	2168	0	937
contig01420	gi|326671293|ref|XP_003199410.1|	PREDICTED: protein furry homolog isoform 2 [Danio rerio]	86.25	80	10	1	237	1	2283	2362	9e-32	140
contig01421	gi|225543380|ref|NP_001013327.2|	HIV-1 tat interactive protein [Danio rerio]	77.71	166	36	4	498	4	21	182	2e-57	225
contig01422	gi|125817284|ref|XP_001333737.1|	PREDICTED: hypothetical protein LOC795321 isoform 1 [Danio rerio]	53.06	98	43	3	1512	1228	1	94	1e-17	96.3
contig01423	gi|169159075|emb|CAQ14050.1|	novel protein [Danio rerio]	54.34	173	79	0	6	524	13	185	2e-51	205
contig01424	gi|47211635|emb|CAF93927.1|	unnamed protein product [Tetraodon nigroviridis]	41.67	84	49	1	1136	885	20	102	1e-07	62.4
contig01425	gi|41055540|ref|NP_957224.1|	PDZ domain-containing protein GIPC2 [Danio rerio]	86.06	330	44	2	1997	1014	1	328	2e-143	514
contig01428	gi|292611787|ref|XP_691215.4|	PREDICTED: ubiquitin carboxyl-terminal hydrolase 7 [Danio rerio]	94.92	177	9	0	643	113	927	1103	3e-117	345
contig01429	gi|118087910|ref|XP_419426.2|	PREDICTED: similar to TatD DNase domain containing 3 [Gallus gallus]	72.13	61	17	0	733	551	159	219	3e-19	100
contig01433	gi|326677410|ref|XP_697729.5|	PREDICTED: nuclear receptor coactivator 7-like [Danio rerio]	63.46	208	68	3	600	1	161	367	3e-59	232
contig01436	gi|41053907|ref|NP_956272.1|	growth arrest-specific protein 6 [Danio rerio]	61.09	221	86	0	735	73	421	641	6e-75	285
contig01438	gi|296227945|ref|XP_002759616.1|	PREDICTED: ras GTPase-activating protein 2-like [Callithrix jacchus]	55.41	74	31	1	506	291	899	972	5e-14	81.3
contig01439	gi|125817143|ref|XP_001342009.1|	PREDICTED: ras GTPase-activating protein 1 [Danio rerio]	90.66	257	24	0	76	846	90	346	1e-122	443
contig01443	gi|125842215|ref|XP_694886.2|	PREDICTED: sb:cb1095 [Danio rerio]	57.66	111	47	2	30	362	230	336	7e-28	129
contig01444	gi|326680894|ref|XP_003201657.1|	PREDICTED: rab GTPase-activating protein 1-like [Danio rerio]	90.65	278	26	0	955	122	224	501	3e-143	486
contig01445	gi|326675109|ref|XP_001920578.3|	PREDICTED: LOW QUALITY PROTEIN: mitogen-activated protein kinase kinase kinase 5 [Danio rerio]	65.66	166	57	1	3	500	802	964	7e-58	226
contig01446	gi|295314948|gb|ADF97624.1|	ribosomal protein L30 [Hypophthalmichthys molitrix]	98.13	107	2	0	189	509	10	116	1e-53	213
contig01447	gi|238231352|ref|NP_001154110.1|	BolA-like protein 3 [Oncorhynchus mykiss]	75.24	105	26	0	79	393	1	105	1e-38	163
contig01450	gi|317419948|emb|CBN81984.1|	NK-tumor recognition protein [Dicentrarchus labrax]	73.15	108	29	0	2418	2095	293	400	1e-31	144
contig01454	gi|291190614|ref|NP_001167151.1|	ATPase family AAA domain-containing protein 3 [Salmo salar]	65.66	99	30	1	505	221	293	391	1e-26	122
contig01455	gi|156548621|ref|XP_001608164.1|	PREDICTED: hypothetical protein isoform 1 [Nasonia vitripennis]	100	128	0	0	1050	667	8	135	3e-64	250
contig01456	gi|3205213|gb|AAC19410.1|	unknown [Cyprinus carpio]	66.67	141	47	1	100	522	13	151	5e-54	214
contig01458	gi|41055008|ref|NP_957352.1|	platelet-activating factor acetylhydrolase IB subunit gamma [Danio rerio]	79.07	215	45	0	1507	863	3	217	7e-100	369
contig01460	gi|2627435|gb|AAB86682.1|	unknown [Takifugu rubripes]	81.27	267	45	4	786	1	927	1193	5e-114	382
contig01461	gi|282848143|ref|NP_001164290.1|	Fas-activated serine/threonine kinase [Danio rerio]	79.59	147	29	2	490	53	541	682	2e-58	228
contig01462	gi|70778934|ref|NP_001020468.1|	hypothetical protein LOC327615 [Danio rerio]	57.67	215	89	1	21	659	7	221	1e-66	258
contig01463	gi|213510980|ref|NP_001133947.1|	Vimentin [Salmo salar]	80.14	146	28	1	75	509	52	197	2e-59	232
contig01464	gi|47085903|ref|NP_998309.1|	far upstream element-binding protein 1 [Danio rerio]	81.48	243	45	3	732	4	30	264	7e-115	383
contig01467	gi|317419728|emb|CBN81764.1|	Copine-3 [Dicentrarchus labrax]	89.45	398	42	0	12	1205	1	398	0	707
contig01468	gi|323149912|gb|ADX33320.1|	calreticulin [Ictalurus punctatus]	88.72	337	38	0	47	1057	14	350	1e-169	601
contig01469	gi|209151208|gb|ACI33065.1|	Mitochondrial import inner membrane translocase subunit Tim23 [Salmo salar]	88.59	149	17	0	2	448	57	205	1e-61	240
contig01471	gi|47216673|emb|CAG05170.1|	unnamed protein product [Tetraodon nigroviridis]	76.56	128	30	1	130	513	43	167	5e-51	204
contig01472	gi|160358331|ref|NP_001098232.1|	10 kDa heat shock protein, mitochondrial [Oryzias latipes]	89.9	99	10	0	94	390	1	99	1e-43	181
contig01474	gi|41054523|ref|NP_955915.1|	leucyl-cystinyl aminopeptidase [Danio rerio]	70.36	361	106	4	4771	3692	324	676	0	491
contig01475	gi|117606260|ref|NP_001071002.1|	UDP-glucose:glycoprotein glucosyltransferase 1 [Danio rerio]	85.21	169	25	0	507	1	621	789	2e-79	298
contig01476	gi|213514530|ref|NP_001133654.1|	Lysosomal protective protein [Salmo salar]	79.7	335	68	0	1007	3	4	338	2e-165	586
contig01477	gi|2558533|emb|CAA73349.1|	putative RNA helicase (DEAD box) [Danio rerio]	95.06	425	21	1	2	1276	154	577	0	810
contig01478	gi|221220684|gb|ACM09003.1|	Programmed cell death protein 5 [Salmo salar]	90.08	121	12	0	84	446	1	121	1e-53	213
contig01479	gi|56693359|ref|NP_001008643.1|	SOSS complex subunit B2 [Danio rerio]	74.17	151	39	2	566	114	67	210	4e-49	198
contig01481	gi|50417038|gb|AAH78287.1|	Tef protein [Danio rerio]	90.32	62	6	0	186	1	164	225	2e-26	122
contig01482	gi|147899613|ref|NP_001082798.1|	POU domain, class 2, transcription factor 1 [Danio rerio]	89.23	65	7	1	379	185	570	630	4e-22	108
contig01484	gi|47085927|ref|NP_998321.1|	actin-related protein 2/3 complex subunit 1B [Danio rerio]	89.16	369	40	0	1368	262	1	369	0	671
contig01485	gi|213513672|ref|NP_001133933.1|	CC032 protein [Salmo salar]	69.15	188	58	0	6	569	182	369	5e-78	294
contig01486	gi|148540190|ref|NP_001038398.2|	ArfGAP with SH3 domain, ankyrin repeat and PH domain 2b [Danio rerio]	56.07	173	73	3	571	62	664	820	1e-33	146
contig01487	gi|225716472|gb|ACO14082.1|	Tartrate-resistant acid phosphatase type 5 precursor [Esox lucius]	68.34	319	101	1	347	1303	7	322	1e-127	461
contig01490	gi|169153980|emb|CAQ14067.1|	novel protein similar to vertebrate U2-associated SR140 protein (SR140) [Danio rerio]	95.1	143	7	0	431	3	192	334	1e-69	265
contig01491	gi|317419983|emb|CBN82019.1|	U2-associated protein SR140 [Dicentrarchus labrax]	82.3	113	19	1	336	1	61	173	2e-48	168
contig01493	gi|67514545|ref|NP_001005931.2|	ras-related protein R-Ras [Danio rerio]	87.29	118	15	0	501	148	51	168	3e-52	207
contig01494	gi|50539704|ref|NP_001002322.1|	zinc transporter 5 [Danio rerio]	86.86	350	46	0	403	1452	1	350	4e-140	503
contig01495	gi|209733924|gb|ACI67831.1|	Eukaryotic translation initiation factor 4E transporter [Salmo salar]	75.68	148	32	4	553	984	19	164	9e-53	212
contig01496	gi|47213249|emb|CAF92910.1|	unnamed protein product [Tetraodon nigroviridis]	40.82	98	58	1	71	364	21	117	1e-19	99.8
contig01499	gi|123888493|sp|Q1LV46.1|ABHEA_DANRE	RecName: Full=Abhydrolase domain-containing protein 14A_x0001_gi|94733576|emb|CAK04596.1| novel protein similar to mouse down regulated in Zic1 deficient cerebellum (Dorz1) (zgc:85972) [Danio rerio]	78.53	163	35	0	491	3	87	249	2e-70	268
contig01500	gi|146218424|gb|AAI39858.1|	Im:7150662 protein [Danio rerio]	50.89	112	53	3	331	2	1	104	2e-16	89
contig01502	gi|189519213|ref|XP_694649.3|	PREDICTED: phospholipase D2 [Danio rerio]	68.18	44	14	0	502	371	884	927	5e-10	67.8
contig01503	gi|292609765|ref|XP_002660508.1|	PREDICTED: ras GTPase-activating protein-binding protein 2-like [Danio rerio]	77.66	188	42	1	972	409	240	426	4e-76	290
contig01504	gi|38198625|ref|NP_938170.1|	pre-mRNA-processing factor 40 homolog A [Danio rerio]	90.75	465	43	0	1397	3	235	699	0	756
contig01506	gi|209737470|gb|ACI69604.1|	Thioredoxin-dependent peroxide reductase, mitochondrial precursor [Salmo salar]	87.8	205	25	0	664	50	41	245	1e-105	380
contig01507	gi|18858585|ref|NP_571234.1|	ETS-related transcription factor Elf-1 [Danio rerio]	76.96	230	51	4	146	829	1	228	3e-82	309
contig01508	gi|73915088|sp|Q9I9C3.1|AT233_ANGAN	RecName: Full=Sodium/potassium-transporting ATPase subunit beta-233; AltName: Full=Sodium/potassium-dependent ATPase subunit beta-233_x0001_gi|7406523|emb|CAB85586.1| putative Na,K-ATPase beta 1 isoform b233 [Anguilla anguilla]	95.36	302	14	0	71	976	1	302	5e-174	615
contig01509	gi|166034435|gb|ABY78994.1|	adiponectin receptor 1a [Danio rerio]	95.77	71	3	0	213	1	34	104	2e-37	159
contig01510	gi|47222862|emb|CAF96529.1|	unnamed protein product [Tetraodon nigroviridis]	93.75	224	14	0	1	672	88	311	2e-122	442
contig01513	gi|213513776|ref|NP_001133876.1|	dipeptidyl peptidase 3 [Salmo salar]	85.4	582	85	1	75	1820	1	581	0	1021
contig01514	gi|334330961|ref|XP_003341431.1|	PREDICTED: methylcytosine dioxygenase TET2 [Monodelphis domestica]	63.93	183	47	2	536	45	1370	1552	2e-58	229
contig01515	gi|213513548|ref|NP_001134444.1|	Ribonuclease T2 [Salmo salar]	63.3	188	66	2	707	153	74	261	4e-69	265
contig01516	gi|47216752|emb|CAG03756.1|	unnamed protein product [Tetraodon nigroviridis]	87.09	333	41	4	994	2	34	363	1e-141	507
contig01518	gi|139948237|ref|NP_001077320.1|	hypothetical protein LOC570194 [Danio rerio]	75.16	161	40	0	790	308	1161	1321	7e-123	276
contig01519	gi|326677981|ref|XP_002666131.2|	PREDICTED: hypothetical protein LOC100331949 [Danio rerio]	36.04	111	71	1	650	318	4	107	4e-09	66.2
contig01520	gi|161611693|gb|AAI55745.1|	Zgc:86896 [Danio rerio]	84.83	356	54	0	1181	114	1	356	0	652
contig01521	gi|125841972|ref|XP_699295.2|	PREDICTED: membrane-bound O-acyltransferase domain-containing protein 2 [Danio rerio]	80.05	371	74	0	1114	2	50	420	4e-176	622
contig01523	gi|53733857|gb|AAH83364.1|	Xcr1a protein [Danio rerio]	55.56	270	120	2	811	2	13	277	4e-85	318
contig01525	gi|29561807|emb|CAD87803.1|	antizyme inhibitor 1 [Danio rerio]	67.53	77	25	0	233	3	1	77	3e-24	115
contig01526	gi|54261767|ref|NP_998191.1|	succinyl-CoA ligase [ADP-forming]	94.94	237	12	0	630	1340	230	466	0	442
contig01528	gi|94734362|emb|CAK04208.1|	novel protein similar to vertebrate FBJ murine osteosarcoma viral oncogene homolog B (FOSB) [Danio rerio]	74.63	67	17	0	18	218	18	84	3e-12	75.5
contig01529	gi|94734362|emb|CAK04208.1|	novel protein similar to vertebrate FBJ murine osteosarcoma viral oncogene homolog B (FOSB) [Danio rerio]	68.83	77	21	3	72	293	106	179	7e-20	100
contig01530	gi|326669395|ref|XP_682849.4|	PREDICTED: myosin-Ie [Danio rerio]	85.75	358	51	0	1074	1	612	969	4e-170	602
contig01531	gi|223647896|gb|ACN10706.1|	Eukaryotic translation initiation factor 3 subunit C [Salmo salar]	95.24	168	8	0	107	610	1	168	1e-68	263
contig01533	gi|67772187|gb|AAY79345.1|	inositol 1,3,4,5,6-pentakisphosphate 2-kinase [Danio rerio]	69.54	394	116	5	6	1175	104	483	5e-156	555
contig01535	gi|292611950|ref|XP_001335480.2|	PREDICTED: eukaryotic translation initiation factor 3 subunit B [Danio rerio]	93.96	513	31	0	1590	52	169	681	0	949
contig01536	gi|323472315|gb|ADX77898.1|	gamma-glutamyl transferase-like 3a [Oryzias latipes]	81.82	99	17	1	302	9	1	99	7e-38	161
contig01537	gi|225707486|gb|ACO09589.1|	NADH dehydrogenase 1 beta subcomplex subunit 11, mitochondrial precursor [Osmerus mordax]	78.36	134	28	1	543	145	16	149	1e-53	213
contig01538	gi|259155108|ref|NP_001158796.1|	Integrin beta-2 [Salmo salar]	62.57	358	130	4	1062	1	9	365	4e-118	429
contig01539	gi|189531088|ref|XP_001922368.1|	PREDICTED: inositol-tetrakisphosphate 1-kinase [Danio rerio]	67.63	173	53	3	513	4	209	375	3e-54	214
contig01540	gi|301608724|ref|XP_002933930.1|	PREDICTED: hypothetical protein LOC100491655 [Xenopus (Silurana) tropicalis]	43.75	80	40	2	494	270	201	280	1e-08	63.5
contig01541	gi|291190853|ref|NP_001167063.1|	SAPS domain family, member 3 [Salmo salar]	46.27	134	69	5	1302	910	781	908	3e-16	91.7
contig01542	gi|168823542|ref|NP_001108400.1|	hypothetical protein LOC100141364 [Danio rerio]	57.14	224	96	4	672	1	23	234	9e-45	184
contig01543	gi|317419905|emb|CBN81941.1|	'High affinity cAMP-specific 3',5'-cyclic phosphodiesterase 7A' [Dicentrarchus labrax]	83.95	81	13	0	3	245	375	455	2e-33	146
contig01545	gi|5923861|gb|AAD56388.1|AF182215_1	chloride channel CLC-3 [Oreochromis mossambicus]	94.98	299	15	0	2	898	461	759	5e-154	548
contig01546	gi|120537577|gb|AAI29182.1|	Zgc:158263 [Danio rerio]	68	575	184	3	1892	168	3	570	0	751
contig01547	gi|317420004|emb|CBN82040.1|	Limb region 1 protein homolog [Dicentrarchus labrax]	92.76	152	11	0	510	55	345	496	7e-66	253
contig01553	gi|209736842|gb|ACI69290.1|	Delta-aminolevulinic acid dehydratase [Salmo salar]	91.52	330	28	0	1110	121	1	330	2e-176	623
contig01554	gi|291190134|ref|NP_001167189.1|	Ran-binding protein 9 [Salmo salar]	96.71	213	7	0	640	2	76	288	2e-123	445
contig01555	gi|169646741|ref|NP_957270.2|	pre-mRNA processing factor 8 [Danio rerio]	99.33	149	1	0	800	354	2194	2342	8e-86	321
contig01556	gi|326671746|ref|XP_003199515.1|	PREDICTED: hypothetical protein LOC334310 [Danio rerio]	56.2	121	52	4	277	636	14	120	5e-24	116
contig01558	gi|259016179|sp|P58368.2|ANKHB_DANRE	RecName: Full=Progressive ankylosis protein homolog B; Short=ANK-B_x0001_gi|51859355|gb|AAH81575.1| Ankylosis, progressive homolog b [Danio rerio]	93.58	452	28	1	177	1529	1	452	0	795
contig01559	gi|213510758|ref|NP_001133887.1|	Proteasome assembly chaperone 1 [Salmo salar]	63.04	184	60	2	2	529	23	205	3e-60	234
contig01560	gi|300218775|gb|ADJ80991.1|	CR1-3 [Lycodichthys dearborni]	60	45	18	0	246	380	771	815	1e-08	64.7
contig01562	gi|94734159|emb|CAK10953.1|	ATP synthase, H+ transporting, mitochondrial F1 complex, delta subunit [Danio rerio]	84.47	161	25	1	854	372	1	159	2e-66	257
contig01564	gi|213513122|ref|NP_001135313.1|	N-alpha-acetyltransferase 38, NatC auxiliary subunit [Salmo salar]	94.79	96	5	0	29	316	1	96	8e-44	181
contig01565	gi|50540442|ref|NP_001002687.1|	hypothetical protein LOC572021 [Danio rerio]	40.85	164	97	0	9	500	489	652	5e-30	134
contig01566	gi|198285497|gb|ACH85287.1|	hypothetical protein [Salmo salar]	81.82	77	14	0	525	295	153	229	2e-32	142
contig01567	gi|297667485|ref|XP_002812010.1|	PREDICTED: ras-related protein Rab-1A-like [Pongo abelii]	97.09	206	6	0	895	278	55	260	9e-111	404
contig01568	gi|185136391|ref|NP_001118065.1|	erythrocyte band 7 integral membrane protein [Oncorhynchus mykiss]	61.7	47	18	0	1036	896	306	352	3e-11	74.3
contig01570	gi|213514242|ref|NP_001133623.1|	Brain protein I3 [Salmo salar]	84.44	45	6	1	466	597	1	45	1e-09	67.4
contig01571	gi|5639926|gb|AAD45896.1|AF158373_1	prostaglandin endoperoxide synthase-2 [Salvelinus fontinalis]	78.29	608	131	2	2242	422	1	607	0	996
contig01572	gi|292630653|sp|B5XEX1.1|CPN1A_SALSA	RecName: Full=Anamorsin-A; AltName: Full=Cytokine-induced apoptosis inhibitor 1-A; AltName: Full=Fe-S cluster assembly protein DRE2 homolog A_x0001_gi|209737044|gb|ACI69391.1| Anamorsin [Salmo salar]	65.18	313	96	2	907	8	1	313	2e-72	277
contig01573	gi|326669419|ref|XP_001922767.2|	PREDICTED: vacuolar protein sorting-associated protein 13C [Danio rerio]	74.85	171	43	0	515	3	2144	2314	8e-71	270
contig01574	gi|47086697|ref|NP_997837.1|	ATPase, H+ transporting, lysosomal V0 subunit a1 [Danio rerio]	97.3	74	2	0	223	2	67	140	1e-33	147
contig01575	gi|326920565|ref|XP_003206541.1|	PREDICTED: hypothetical protein LOC100548903 [Meleagris gallopavo]	77.6	433	97	3	1308	10	382	770	2e-125	454
contig01576	gi|213511060|ref|NP_001134971.1|	Thioredoxin domain-containing protein 17 [Salmo salar]	91.06	123	11	0	655	287	1	123	2e-63	246
contig01577	gi|94733115|emb|CAK04389.1|	membrane-bound transcription factor protease, site 1 [Danio rerio]	94.99	379	19	0	1	1137	659	1037	0	768
contig01578	gi|302058272|ref|NP_001180454.1|	selenoprotein U [Danio rerio]	63.98	211	76	0	125	757	1	211	2e-73	280
contig01581	gi|47219895|emb|CAF97165.1|	unnamed protein product [Tetraodon nigroviridis]	59.11	247	98	4	6	737	1497	1737	5e-66	255
contig01583	gi|56207568|emb|CAI21135.1|	novel protein similar to vertebrate phospholipase A2, group VII (platelet-activating factor acetylhydrolase, plasma (PLA2G7) [Danio rerio]	69.52	420	120	2	1238	3	15	434	6e-174	615
contig01584	gi|225706354|gb|ACO09023.1|	Lactoylglutathione lyase [Osmerus mordax]	93.85	179	11	0	883	347	2	180	4e-96	355
contig01585	gi|333944141|pdb|2YIN|C	Chain C, Structure Of The Complex Between Dock2 And Rac1 [Homo sapiens]	98.88	178	2	0	267	800	18	195	6e-97	360
contig01586	gi|326680217|ref|XP_696923.5|	PREDICTED: probable polypeptide N-acetylgalactosaminyltransferase 8-like [Danio rerio]	47.21	233	114	3	915	244	552	774	1e-49	202
contig01588	gi|29351615|gb|AAH49294.1|	Ptp1b protein [Danio rerio]	70.06	324	89	5	2	949	114	432	4e-115	404
contig01589	gi|326676505|ref|XP_692254.4|	PREDICTED: probable histone-lysine N-methyltransferase ASH1L [Danio rerio]	94.01	217	13	0	651	1	2497	2713	7e-126	453
contig01590	gi|47208121|emb|CAF91039.1|	unnamed protein product [Tetraodon nigroviridis]	48.54	309	159	2	939	13	29	334	4e-78	296
contig01593	gi|292617144|ref|XP_695841.4|	PREDICTED: G protein-coupled receptor kinase 5-like [Danio rerio]	79.14	302	63	1	908	3	54	354	1e-126	457
contig01594	gi|49900536|gb|AAH76030.1|	LOC553220 protein [Danio rerio]	63.9	313	109	5	54	980	45	345	1e-86	325
contig01595	gi|256419025|ref|NP_001157866.1|	E3 ubiquitin-protein ligase UBR5 [Danio rerio]	82.35	170	30	1	512	3	411	579	9e-117	260
contig01597	gi|327287400|ref|XP_003228417.1|	PREDICTED: arf-GAP with Rho-GAP domain, ANK repeat and PH domain-containing protein 1-like [Anolis carolinensis]	74.21	190	49	0	570	1	460	649	9e-75	283
contig01598	gi|159155917|gb|AAI54577.1|	Heterogeneous nuclear ribonucleoprotein H1 [Danio rerio]	87.07	116	14	1	59	403	245	360	7e-53	210
contig01599	gi|56693542|gb|AAW22592.1|	TNF-related apoptosis inducing ligand TRAIL [Ctenopharyngodon idella]	64.55	299	91	3	9	860	1	299	9e-100	369
contig01600	gi|213510834|ref|NP_001135113.1|	parafibromin [Salmo salar]	96.61	177	6	0	50	580	351	527	5e-102	358
contig01601	gi|50540086|ref|NP_001002512.1|	hypothetical protein LOC436785 [Danio rerio]	97.44	39	1	0	602	486	114	152	6e-12	75.1
contig01602	gi|326926316|ref|XP_003209348.1|	PREDICTED: signal peptidase complex catalytic subunit SEC11A-like, partial [Meleagris gallopavo]	100	36	0	0	396	289	89	124	1e-13	80.1
contig01604	gi|47227247|emb|CAF96796.1|	unnamed protein product [Tetraodon nigroviridis]	34.23	111	71	1	6	332	49	159	5e-11	73.9
contig01605	gi|209732190|gb|ACI66964.1|	C10orf84 homolog [Salmo salar]	73.81	84	22	1	2	253	161	243	1e-26	125
contig01606	gi|326676930|ref|XP_002665688.2|	PREDICTED: protein KIAA0284 homolog [Danio rerio]	78.7	169	36	1	1	507	8	171	6e-73	276
contig01607	gi|220673305|emb|CAX12895.1|	UDP-N-acetyl-alpha-D-galactosamine: polypeptide N-acetylgalactosaminyltransferase 7 [Danio rerio]	79.57	323	60	3	1615	665	1	317	5e-146	523
contig01608	gi|117606200|ref|NP_001071067.1|	tyrosine-protein kinase CSK [Danio rerio]	89.67	397	41	0	103	1293	1	397	0	738
contig01611	gi|330688463|ref|NP_001193443.1|	filamin-A [Bos taurus]	78.08	219	48	0	1	657	2056	2274	4e-100	368
contig01612	gi|209731460|gb|ACI66599.1|	Clathrin light chain A [Salmo salar]	82.76	174	30	2	22	543	1	170	1e-91	285
contig01616	gi|189528954|ref|XP_001921323.1|	PREDICTED: protein phosphatase Slingshot homolog 2 [Danio rerio]	90.75	173	16	0	3	521	314	486	4e-89	330
contig01617	gi|163962975|gb|ABY50451.1|	PR110/striatin [Carassius auratus]	63.74	182	58	3	1	522	444	617	3e-53	211
contig01618	gi|209155258|gb|ACI33861.1|	Cytochrome P450 3A27 [Salmo salar]	71.83	355	100	1	551	1615	151	504	0	485
contig01619	gi|209730948|gb|ACI66343.1|	Cholesterol 25-hydroxylase-like protein A [Salmo salar]	80.89	246	47	0	1557	820	3	248	3e-126	457
contig01621	gi|170784871|ref|NP_001116308.1|	wu:fk52f12 [Danio rerio]	80.54	149	29	1	2507	2061	1	146	2e-62	245
contig01624	gi|52219160|ref|NP_001004608.1|	tropomodulin-2 [Danio rerio]	81.53	157	29	1	471	1	1	156	1e-66	256
contig01625	gi|47226576|emb|CAG08592.1|	unnamed protein product [Tetraodon nigroviridis]	82.88	146	25	0	518	81	25	170	8e-66	253
contig01626	gi|51011091|ref|NP_001003500.1|	protein YIPF2 [Danio rerio]	80.54	149	26	2	233	670	1	149	2e-53	213
contig01628	gi|223646250|gb|ACN09883.1|	Coactosin-like protein [Salmo salar]	88.03	142	17	0	159	584	1	142	2e-67	260
contig01629	gi|225705876|gb|ACO08784.1|	Iron-sulfur assembly protein IscA-like 2, mitochondrial precursor [Oncorhynchus mykiss]	62.58	163	61	2	1362	874	21	181	2e-47	194
contig01630	gi|225708306|gb|ACO09999.1|	NifU-like N-terminal domain-containing protein, mitochondrial precursor [Osmerus mordax]	85.62	160	21	1	21	494	5	164	3e-72	276
contig01632	gi|27882373|gb|AAH44565.1|	Si:dkey-11p23.2 protein [Danio rerio]	56.38	188	79	1	953	399	27	214	1e-45	188
contig01636	gi|118091439|ref|XP_421074.2|	PREDICTED: similar to LAR-interacting protein 1b [Gallus gallus]	82.21	163	29	0	620	132	1291	1453	3e-73	278
contig01637	gi|51468022|ref|NP_001003882.1|	seryl-tRNA synthetase, cytoplasmic [Danio rerio]	84.47	515	78	1	102	1640	1	515	0	872
contig01639	gi|327286034|ref|XP_003227736.1|	PREDICTED: hypothetical protein LOC100556148 [Anolis carolinensis]	45.65	46	25	0	435	572	35	80	3e-09	46.6
contig01641	gi|172045712|sp|Q7T163.2|KDIS_DANRE	Kinase D-interacting substrate of 220 kDa [Danio rerio]	95.27	169	8	0	507	1	13	181	6e-89	330
contig01642	gi|157885976|emb|CAP09430.1|	novel protein (zgc:63908) [Danio rerio]	81.27	379	71	1	16	1152	1	374	3e-163	580
contig01643	gi|326669469|ref|XP_003199020.1|	PREDICTED: puratrophin-1 [Danio rerio]	67.92	159	48	1	1	468	37	195	2e-60	235
contig01644	gi|158936890|dbj|BAF91560.1|	phosphoglucose isomerase-1 [Anguilla anguilla]	98.55	553	8	0	1888	230	1	553	0	1116
contig01645	gi|213514814|ref|NP_001134280.1|	Ovarian cancer-associated gene 2 protein homolog [Salmo salar]	71.3	230	64	2	716	33	1	230	4e-83	312
contig01646	gi|47227600|emb|CAG09597.1|	unnamed protein product [Tetraodon nigroviridis]	88.79	116	13	0	98	445	1	116	3e-57	224
contig01647	gi|47229634|emb|CAG06830.1|	unnamed protein product [Tetraodon nigroviridis]	97.78	135	3	0	678	274	738	872	6e-73	278
contig01648	gi|209153330|gb|ACI33155.1|	NHL repeat-containing protein 3 precursor [Salmo salar]	86.82	311	41	0	1079	147	34	344	7e-162	574
contig01654	gi|47210843|emb|CAF89579.1|	unnamed protein product [Tetraodon nigroviridis]	60.87	46	18	0	142	5	379	424	1e-07	59.7
contig01655	gi|169158812|emb|CAQ14131.1|	glutaminyl-tRNA synthetase [Danio rerio]	86.82	554	73	0	1854	193	221	774	0	981
contig01657	gi|326675390|ref|XP_001339962.4|	PREDICTED: tyrosine-protein phosphatase non-receptor type 21 [Danio rerio]	95.38	173	8	0	594	76	996	1168	4e-95	351
contig01658	gi|47225927|emb|CAF98407.1|	unnamed protein product [Tetraodon nigroviridis]	70.05	187	46	5	1	531	84	268	3e-52	208
contig01659	gi|209737000|gb|ACI69369.1|	Histone RNA hairpin-binding protein [Salmo salar]	65.31	98	34	2	733	440	177	272	3e-28	129
contig01660	gi|50540350|ref|NP_001002641.1|	acetyl-coenzyme A synthetase, cytoplasmic [Danio rerio]	90.55	201	19	0	604	2	50	250	5e-110	400
contig01662	gi|292621001|ref|XP_002664506.1|	PREDICTED: neutral alpha-glucosidase AB-like [Danio rerio]	83.73	338	54	1	1013	3	529	866	6e-174	614
contig01663	gi|213513908|ref|NP_001135237.1|	cAMP-responsive element-binding protein 3-like protein 4 [Salmo salar]	64.56	316	108	6	1632	697	136	444	2e-79	301
contig01665	gi|326668399|ref|XP_689302.5|	PREDICTED: trafficking kinesin-binding protein 2 [Danio rerio]	61.24	129	48	4	589	209	849	973	1e-31	140
contig01668	gi|291190398|ref|NP_001167254.1|	Riboflavin-binding protein [Salmo salar]	52.63	152	56	5	819	412	132	283	5e-31	139
contig01669	gi|55925558|ref|NP_001007294.1|	motile sperm domain-containing protein 2 [Danio rerio]	73.36	244	65	2	302	1033	211	451	2e-154	368
contig01671	gi|292625669|ref|XP_698540.4|	PREDICTED: rho GTPase-activating protein 24-like [Danio rerio]	81.41	156	29	1	53	520	1	155	9e-67	256
contig01673	gi|327283181|ref|XP_003226320.1|	PREDICTED: GTP-binding nuclear protein Ran-like isoform 1 [Anolis carolinensis]	94.17	206	12	0	1	618	12	217	6e-112	408
contig01674	gi|126632450|emb|CAM56312.1|	novel protein [Danio rerio]	46.99	166	85	3	22	510	437	598	2e-37	158
contig01675	gi|326368648|gb|ADZ55455.1|	TANK-binding kinase 1 [Cyprinus carpio]	77.62	353	79	0	1101	43	375	727	5e-152	541
contig01676	gi|292620856|ref|XP_691652.3|	PREDICTED: glycerophosphoinositol inositolphosphodiesterase GDPD2 [Danio rerio]	52.47	223	102	1	793	137	121	343	2e-61	240
contig01678	gi|166158080|ref|NP_001107448.1|	hypothetical protein LOC100135296 [Xenopus (Silurana) tropicalis]	58.87	406	156	4	137	1321	10	414	3e-124	450
contig01679	gi|334332922|ref|XP_001365920.2|	PREDICTED: proteasome-associated protein ECM29 homolog [Monodelphis domestica]	84.71	85	13	0	256	2	254	338	3e-49	130
contig01680	gi|223647968|gb|ACN10742.1|	Tetratricopeptide repeat protein 14 [Salmo salar]	83.82	68	11	0	2	205	357	424	1e-24	117
contig01682	gi|126344130|ref|XP_001377850.1|	PREDICTED: 5'-nucleotidase domain-containing protein 2-like [Monodelphis domestica]	77.63	76	17	0	2	229	481	556	8e-30	133
contig01683	gi|125834068|ref|XP_001341229.1|	PREDICTED: integral membrane protein GPR137B-like [Danio rerio]	81.95	277	49	2	3	830	99	373	2e-115	419
contig01685	gi|224496002|ref|NP_001139077.1|	piggyBac transposable element-derived protein 5 [Danio rerio]	81.67	480	87	3	247	1683	1	478	0	781
contig01686	gi|164422321|gb|ABY55258.1|	retinol-binding protein 2 [Oncorhynchus masou formosanus]	78.12	192	42	0	854	279	1	192	9e-93	344
contig01687	gi|229367816|gb|ACQ58888.1|	40S ribosomal protein S18 [Anoplopoma fimbria]	100	135	0	0	500	96	1	135	1e-71	273
contig01691	gi|47086277|ref|NP_998045.1|	serine/threonine-protein phosphatase 2A 55 kDa regulatory subunit B delta isoform [Danio rerio]	98.25	57	1	0	136	306	1	57	4e-25	117
contig01693	gi|213512543|ref|NP_001135229.1|	Cytoplasmic dynein 1 intermediate chain 2 [Salmo salar]	87.46	598	70	3	2768	990	17	613	0	945
contig01694	gi|259155278|ref|NP_001158881.1|	E3 ubiquitin-protein ligase RNF167 [Salmo salar]	70	370	106	4	1393	299	3	370	3e-125	454
contig01696	gi|292619482|ref|XP_002663995.1|	PREDICTED: ATP-dependent RNA helicase DHX8 isoform 3 [Danio rerio]	100	479	0	0	1446	10	746	1224	0	899
contig01697	gi|157099225|gb|ABV23487.1|	protein phosphatase 2 regulatory subunit B'' beta [Carassius auratus]	65.32	248	68	2	690	1	22	269	8e-84	314
contig01698	gi|157929876|gb|ABW04126.1|	ATP synthase H+ transporting F0 complex subunit c [Epinephelus coioides]	100	139	0	0	85	501	1	139	3e-56	222
contig01699	gi|62955655|ref|NP_001017841.1|	hypothetical protein LOC550539 [Danio rerio]	59.49	195	79	1	801	217	233	426	2e-44	183
contig01702	gi|115529359|ref|NP_001070208.1|	cysteine and histidine-rich protein 1 [Danio rerio]	75	76	19	2	82	309	37	109	2e-22	109
contig01705	gi|55249649|gb|AAH85669.1|	Tbce protein [Danio rerio]	64.91	285	100	1	856	2	242	525	2e-101	373
contig01706	gi|185135884|ref|NP_001117091.1|	thymidylate kinase [Salmo salar]	76.07	117	28	0	3	353	299	415	6e-31	137
contig01707	gi|225708568|gb|ACO10130.1|	Vacuolar ATP synthase 21 kDa proteolipid subunit [Osmerus mordax]	97.12	208	6	0	2953	2330	4	211	8e-100	370
contig01709	gi|68363844|ref|XP_697115.1|	PREDICTED: PAP-associated domain-containing protein 5 [Danio rerio]	57.14	70	30	1	228	19	1	66	1e-15	86.7
contig01710	gi|189537710|ref|XP_001922916.1|	PREDICTED: sorting nexin-20-like isoform 1 [Danio rerio]	60.25	244	97	0	3	734	65	308	7e-64	248
contig01711	gi|90075346|dbj|BAE87353.1|	unnamed protein product [Macaca fascicularis]	74.07	54	14	0	6	167	12	65	7e-13	77.4
contig01712	gi|292628514|ref|XP_693796.4|	PREDICTED: hypothetical protein LOC565424 [Danio rerio]	45.59	261	141	4	49	828	38	291	9e-54	215
contig01715	gi|51010983|ref|NP_001003451.1|	dual specificity protein phosphatase 2 [Danio rerio]	73.49	249	65	1	745	2	1	249	1e-97	360
contig01716	gi|157929880|gb|ABW04128.1|	endozepine [Epinephelus coioides]	100	87	0	0	533	273	1	87	4e-43	177
contig01717	gi|82187342|sp|Q6PHG4.1|LIAS_DANRE	RecName: Full=Lipoyl synthase, mitochondrial; AltName: Full=Lipoate synthase; Short=LS; Short=Lip-syn; AltName: Full=Lipoic acid synthase; Flags: Precursor_x0001_gi|33989742|gb|AAH56561.1| Zgc:66080 [Danio rerio]	89.27	205	22	0	179	793	141	345	4e-135	373
contig01719	gi|326674633|ref|XP_003200174.1|	PREDICTED: inhibitor of Bruton tyrosine kinase-like [Danio rerio]	68	75	24	0	448	672	1	75	2e-21	107
contig01720	gi|123209857|emb|CAM15133.1|	zinc finger, MYND domain containing 19 [Danio rerio]	98.92	185	2	0	84	638	1	185	2e-92	342
contig01721	gi|300863130|ref|NP_001002604.2|	mortality factor 4-like protein 1 [Danio rerio]	97.33	187	5	0	687	127	137	323	8e-100	367
contig01722	gi|169154989|emb|CAQ13612.1|	MYB binding protein (P160) 1a [Danio rerio]	50.69	144	68	2	513	91	924	1066	8e-23	110
contig01726	gi|84616319|emb|CAF05666.1|	complement receptor-like protein 1 [Oncorhynchus mykiss]	45.45	44	24	0	790	921	58	101	3e-08	53.5
contig01727	gi|223647226|gb|ACN10371.1|	Single-stranded DNA-binding protein, mitochondrial precursor [Salmo salar]	92.37	131	10	0	884	492	16	146	2e-63	247
contig01728	gi|327260976|ref|XP_003215308.1|	PREDICTED: polyadenylate-binding protein-interacting protein 2-like [Anolis carolinensis]	76.92	52	12	0	1080	925	73	124	2e-15	88.6
contig01731	gi|118097958|ref|XP_414871.2|	PREDICTED: similar to EDIE protein [Gallus gallus]	69.33	326	96	4	966	1	143	466	4e-107	392
contig01732	gi|82236106|sp|Q6DRC4.1|EIF3G_DANRE	RecName: Full=Eukaryotic translation initiation factor 3 subunit G; Short=eIF3g; AltName: Full=Eukaryotic translation initiation factor 3 RNA-binding subunit; Short=eIF-3 RNA-binding subunit; AltName: Full=Eukaryotic translation initiation factor 3 subunit 4_x0001_gi|49619137|gb|AAT68153.1| eukaryotic translation initiation factor 3 subunit 4 [Danio rerio]	95.21	292	14	0	2	877	2	293	1e-154	550
contig01733	gi|57525856|ref|NP_001003562.1|	serine palmitoyltransferase 3 [Danio rerio]	68.79	346	97	4	3	1007	221	553	6e-122	442
contig01734	gi|323650104|gb|ADX97138.1|	actin-related protein 3 [Perca flavescens]	98.09	418	8	0	1521	268	1	418	0	852
contig01735	gi|157785678|ref|NP_001099142.1|	suppressor of tumorigenicity 7 protein homolog [Gallus gallus]	77.55	147	32	2	895	1332	15	149	3e-50	204
contig01737	gi|189524320|ref|XP_001921419.1|	PREDICTED: protein FAM89A-like [Danio rerio]	77.71	175	39	2	5	529	7	172	4e-51	205
contig01739	gi|47208744|emb|CAG12368.1|	unnamed protein product [Tetraodon nigroviridis]	91.93	285	23	1	953	99	587	864	1e-148	530
contig01740	gi|126540709|emb|CAM46896.1|	novel protein similar to vertebrate ADAM metallopeptidase domain 28 (ADAM28) [Danio rerio]	61.4	430	166	1	1395	106	300	728	2e-161	573
contig01741	gi|335282593|ref|XP_003123256.2|	PREDICTED: histone-arginine methyltransferase CARM1 [Sus scrofa]	91.55	71	6	0	2	214	204	274	7e-29	130
contig01742	gi|168693465|ref|NP_001108248.1|	coactivator-associated arginine methyltransferase 1-b [Xenopus laevis]	96.88	96	3	0	2	289	239	334	1e-48	196
contig01743	gi|220678190|emb|CAX13081.1|	novel protein (zgc:101622) [Danio rerio]	79.26	135	28	0	486	82	331	465	3e-61	236
contig01744	gi|225706560|gb|ACO09126.1|	NADH dehydrogenase 1 alpha subcomplex subunit 10, mitochondrial precursor [Osmerus mordax]	74.65	355	90	0	1293	229	1	355	3e-159	566
contig01745	gi|148224604|ref|NP_001082799.1|	protein DGCR14 [Danio rerio]	74.42	258	65	2	2	772	25	281	1e-89	333
contig01747	gi|332227636|ref|XP_003262997.1|	PREDICTED: nuclear factor of activated T-cells 5 isoform 3 [Nomascus leucogenys]	88.14	194	23	0	584	3	185	378	3e-93	345
contig01749	gi|41152173|ref|NP_957048.1|	heat shock factor binding protein 1 [Danio rerio]	93.15	73	5	0	3	221	4	76	2e-29	132
contig01750	gi|95132438|gb|AAI16470.1|	Zgc:136239 [Danio rerio]	42.55	94	54	2	514	233	169	251	2e-09	65.9
contig01752	gi|149637293|ref|XP_001508334.1|	PREDICTED: similar to FLJ00343 protein [Ornithorhynchus anatinus]	89.27	382	38	2	2	1138	1583	1964	0	680
contig01753	gi|225715618|gb|ACO13655.1|	Signal peptidase complex subunit 3 [Esox lucius]	91.11	180	16	0	549	10	1	180	1e-90	336
contig01754	gi|317418593|emb|CBN80631.1|	PHD finger protein 2 [Dicentrarchus labrax]	94.3	193	11	0	580	2	243	435	6e-107	390
contig01758	gi|149565925|ref|XP_001520187.1|	PREDICTED: similar to very large inducible GTPase-1 [Ornithorhynchus anatinus]	41.88	308	175	3	3	914	1188	1490	3e-66	256
contig01759	gi|209154120|gb|ACI33292.1|	Histone H1-beta, late embryonic [Salmo salar]	69.74	195	56	2	578	3	130	322	1e-67	259
contig01760	gi|189514960|ref|XP_001921208.1|	PREDICTED: neuropathy target esterase [Danio rerio]	87.58	314	38	3	2	940	382	693	1e-149	533
contig01761	gi|47211672|emb|CAF91446.1|	unnamed protein product [Tetraodon nigroviridis]	91.04	357	32	0	1071	1	196	552	0	691
contig01762	gi|51010911|ref|NP_001003414.1|	NF-kappa-B-activating protein [Danio rerio]	59.68	62	25	1	252	67	80	139	2e-13	80.1
contig01763	gi|41053559|ref|NP_956588.1|	UDP-N-acetylhexosamine pyrophosphorylase-like protein 1 [Danio rerio]	76.14	197	47	1	1049	459	307	502	1e-72	278
contig01764	gi|154183806|gb|ABS70748.1|	Tax1bp1b [Haplochromis burtoni]	71.3	561	157	4	1671	1	5	563	0	697
contig01765	gi|148236599|ref|NP_001082938.1|	sphingosine-1-phosphate lyase 1 [Danio rerio]	84.53	349	54	0	1047	1	165	513	5e-179	631
contig01768	gi|308321456|gb|ADO27879.1|	vacuolar-sorting protein snf8 [Ictalurus furcatus]	96.55	116	4	0	402	749	1	116	1e-47	194
contig01769	gi|326675068|ref|XP_003200267.1|	PREDICTED: tyrosine-protein kinase STYK1 [Danio rerio]	59.38	357	143	2	180	1244	3	355	4e-146	403
contig01770	gi|47086583|ref|NP_997894.1|	UDP-glucose pyrophosphorylase 2 [Danio rerio]	92.89	492	35	0	1596	121	1	492	0	921
contig01771	gi|125802763|ref|XP_001335742.1|	PREDICTED: hypothetical protein LOC795531 [Danio rerio]	37.5	64	36	2	207	28	125	187	5e-06	43.5
contig01772	gi|259155262|ref|NP_001158872.1|	Band 4.1-like protein 5 [Salmo salar]	93.14	102	7	0	209	514	1	102	1e-48	196
contig01773	gi|126291198|ref|XP_001371677.1|	PREDICTED: RNA-binding protein 39 isoform 2 [Monodelphis domestica]	94.78	230	12	0	2	691	163	392	3e-110	402
contig01777	gi|62955243|ref|NP_001017637.1|	proline rich Gla (G-carboxyglutamic acid) 4 (transmembrane) [Danio rerio]	55.86	145	63	2	223	654	1	144	5e-31	138
contig01778	gi|126321890|ref|XP_001365964.1|	PREDICTED: suppressor of cytokine signaling 6 [Monodelphis domestica]	88.26	247	26	1	756	25	289	535	1e-104	384
contig01779	gi|47229148|emb|CAG03900.1|	unnamed protein product [Tetraodon nigroviridis]	86.21	58	8	0	853	680	1581	1638	1e-25	121
contig01780	gi|41054653|ref|NP_955859.1|	SAP30-binding protein [Danio rerio]	88.89	144	16	0	488	57	78	221	2e-70	268
contig01781	gi|219521919|ref|NP_001083001.2|	U2-associated SR140 protein-like [Danio rerio]	57.22	187	63	5	513	4	531	698	4e-39	164
contig01782	gi|55742595|ref|NP_998458.1|	serine/threonine-protein phosphatase 2A catalytic subunit beta isoform [Danio rerio]	100	291	0	0	918	46	19	309	3e-175	618
contig01783	gi|125852188|ref|XP_001343517.1|	PREDICTED: sentrin-specific protease 1 [Danio rerio]	46.04	202	109	3	1	606	112	305	1e-30	137
contig01784	gi|302488441|ref|NP_001073509.2|	polycystic kidney and hepatic disease 1 (autosomal recessive)-like 1 [Danio rerio]	67.49	1178	381	4	5447	1920	2536	3704	0	1665
contig01785	gi|59858555|ref|NP_001012304.1|	RNA-binding protein 39 [Danio rerio]	93.75	64	4	0	194	3	94	157	2e-21	108
contig01788	gi|156602011|gb|ABU86893.1|	MHC class I antigen [Ctenopharyngodon idella]	58.39	298	124	3	897	4	10	299	2e-97	360
contig01789	gi|239977076|sp|Q5RGQ2.2|ANM8B_DANRE	Protein arginine N-methyltransferase 8-B [Danio rerio]	91.3	92	8	0	195	470	300	391	2e-43	180
contig01790	gi|213511440|ref|NP_001133494.1|	Hypoxia-inducible factor 1 alpha [Salmo salar]	62.84	479	162	7	1	1389	146	622	4e-141	508
contig01791	gi|37359682|emb|CAE47763.1|	baculoviral IAP repeat-containing 3 [Danio rerio]	86.89	633	83	1	2056	158	28	654	0	1010
contig01792	gi|189516800|ref|XP_694642.3|	PREDICTED: zinc-binding protein A33-like [Danio rerio]	44.26	183	96	2	767	237	279	461	7e-34	148
contig01793	gi|47211209|emb|CAF90166.1|	unnamed protein product [Tetraodon nigroviridis]	96.7	91	3	0	834	562	9	99	3e-61	182
contig01794	gi|326669573|ref|XP_001920847.3|	PREDICTED: IQ motif containing GTPase activating protein 1, partial [Danio rerio]	86.7	1444	192	0	4334	3	155	1598	0	2392
contig01795	gi|213513662|ref|NP_001135067.1|	Membrane-spanning 4-domains subfamily A member 8A [Salmo salar]	42.86	259	142	5	1115	357	1	250	5e-25	120
contig01796	gi|225707372|gb|ACO09532.1|	C18orf37 [Osmerus mordax]	70.65	184	53	3	570	22	38	216	1e-66	257
contig01797	gi|147904780|ref|NP_001079424.1|	CWF19-like protein 1 [Xenopus laevis]	82.86	70	12	0	384	175	471	540	2e-27	125
contig01803	gi|238231791|ref|NP_001154082.1|	CJ104 protein [Oncorhynchus mykiss]	100	82	0	0	978	733	27	108	2e-39	167
contig01804	gi|190338424|gb|AAI63491.1|	Daam1l protein [Danio rerio]	85.4	411	56	1	1402	182	659	1069	2e-174	616
contig01806	gi|149737142|ref|XP_001497343.1|	PREDICTED: dishevelled associated activator of morphogenesis 1 isoform 3 [Equus caballus]	80.56	36	7	0	108	1	630	665	5e-09	64.7
contig01810	gi|181331982|ref|NP_001116729.1|	U5 small nuclear ribonucleoprotein 200 kDa helicase [Danio rerio]	98.26	115	2	0	201	545	1	115	8e-48	193
contig01811	gi|185135842|ref|NP_001118094.1|	transcription factor Myc [Oncorhynchus mykiss]	79.06	363	75	5	79	1164	1	353	1e-128	464
contig01812	gi|292610753|ref|XP_698593.4|	PREDICTED: sickle tail protein homolog [Danio rerio]	66.97	109	36	1	514	840	1402	1509	7e-23	112
contig01813	gi|47226982|emb|CAG05874.1|	unnamed protein product [Tetraodon nigroviridis]	45.28	106	55	2	1261	953	605	707	9e-30	94.7
contig01814	gi|47550719|ref|NP_999873.1|	protein kinase C delta type [Danio rerio]	87.84	222	27	0	700	35	463	684	3e-116	422
contig01816	gi|123232855|emb|CAM16400.1|	novel protein (zgc:92104) [Danio rerio]	56.5	623	242	9	1784	3	1	595	5e-175	619
contig01817	gi|213513133|ref|NP_001133418.1|	FAM105B [Salmo salar]	55.21	326	146	1	980	3	1	323	1e-85	322
contig01818	gi|326674325|ref|XP_003200113.1|	PREDICTED: hypothetical protein LOC100534869 [Danio rerio]	61	100	38	1	303	7	2	101	1e-08	63.2
contig01819	gi|134133313|ref|NP_001077052.1|	RNA polymerase-associated protein CTR9 homolog [Danio rerio]	68.35	139	43	3	44	457	1022	1154	1e-13	80.1
contig01822	gi|45384014|ref|NP_990602.1|	nuclear factor 1 C-type [Gallus gallus]	81.48	54	10	0	536	375	457	510	3e-20	102
contig01823	gi|209731826|gb|ACI66782.1|	CD302 antigen precursor [Salmo salar]	60	185	74	0	556	2	41	225	3e-51	205
contig01824	gi|190194307|ref|NP_001121703.1|	LIM domain only protein 7 [Danio rerio]	51.82	137	66	2	1258	848	1287	1420	2e-18	98.2
contig01825	gi|326679623|ref|XP_003201341.1|	PREDICTED: protein AF-10-like [Danio rerio]	41.75	194	81	6	1	486	99	292	2e-17	92.8
contig01826	gi|218563696|ref|NP_001116258.1|	threonyl-tRNA synthetase, cytoplasmic isoform 1 [Danio rerio]	93.02	673	47	0	2536	518	46	718	0	1327
contig01827	gi|197632083|gb|ACH70765.1|	PYD and CARD domain containing [Salmo salar]	30.29	208	142	3	43	657	1	195	1e-15	89
contig01828	gi|311266882|ref|XP_003131293.1|	PREDICTED: conserved oligomeric Golgi complex subunit 1 [Sus scrofa]	67.39	46	15	0	194	57	936	981	1e-09	66.6
contig01829	gi|41393107|ref|NP_958881.1|	prestin [Danio rerio]	75.74	577	140	1	3387	1657	1	574	0	764
contig01834	gi|220673210|emb|CAX13559.1|	cytosolic phospholipase a2 [Danio rerio]	83.15	184	31	0	552	1	235	418	1e-85	319
contig01835	gi|55962262|emb|CAI11750.1|	novel protein (zgc:64104) [Danio rerio]	76.6	188	44	0	566	3	37	224	4e-76	288
contig01836	gi|73977942|ref|XP_867720.1|	PREDICTED: similar to F-box protein FBW7 isoform 2 isoform 5 [Canis familiaris]	95.95	74	3	0	311	532	150	223	3e-63	148
contig01837	gi|317419272|emb|CBN81309.1|	Transposable element Tcb1 transposase [Dicentrarchus labrax]	48.75	80	41	0	243	4	78	157	3e-16	71.6
contig01838	gi|167621492|ref|NP_001108022.1|	suppressor of cytokine signaling 2 [Danio rerio]	45.56	180	98	1	645	106	35	195	4e-36	155
contig01842	gi|326669014|ref|XP_001919839.2|	PREDICTED: hypothetical protein LOC100148872 [Danio rerio]	42.92	240	136	2	1675	959	116	352	3e-63	192
contig01844	gi|225707318|gb|ACO09505.1|	Surfeit locus protein 1 [Osmerus mordax]	63.33	150	53	2	59	502	1	150	6e-46	187
contig01847	gi|326676999|ref|XP_002665714.2|	PREDICTED: ubiquitin carboxyl-terminal hydrolase 24 [Danio rerio]	92.46	199	15	0	598	2	68	266	4e-107	391
contig01849	gi|37779002|gb|AAP20161.1|	ATPase H+ transporting lysosomal vacuolar proton pump [Pagrus major]	96.73	153	5	0	172	630	1	153	6e-61	239
contig01851	gi|47207587|emb|CAF90192.1|	unnamed protein product [Tetraodon nigroviridis]	90.48	42	2	1	3	122	376	417	1e-11	75.1
contig01853	gi|326918544|ref|XP_003205548.1|	PREDICTED: methylcytosine dioxygenase TET2-like [Meleagris gallopavo]	41.21	199	102	7	554	3	1666	1840	3e-26	122
contig01856	gi|56693365|ref|NP_001008646.1|	cell division protein kinase 11 [Danio rerio]	73.83	107	24	1	294	602	358	464	1e-27	127
contig01857	gi|292611787|ref|XP_691215.4|	PREDICTED: ubiquitin carboxyl-terminal hydrolase 7 [Danio rerio]	96.35	219	8	0	783	127	885	1103	1e-120	437
contig01858	gi|213514944|ref|NP_001134139.1|	Syntaxin-7 [Salmo salar]	76.15	239	56	1	1649	936	1	239	3e-81	307
contig01862	gi|190358624|ref|NP_001121806.1|	structural maintenance of chromosomes protein 6 [Danio rerio]	79.38	160	33	0	557	78	931	1090	5e-67	257
contig01864	gi|326671192|ref|XP_691115.5|	PREDICTED: poly [ADP-ribose]	40.43	282	155	2	11	817	669	950	6e-42	175
contig01869	gi|225708112|gb|ACO09902.1|	Protein-L-isoaspartateD-aspartate O-methyltransferase [Osmerus mordax]	92.37	131	10	0	393	1	95	225	8e-65	249
contig01870	gi|28839097|gb|AAH47797.1|	LIM domain and actin binding 1 [Danio rerio]	46.89	305	161	6	13	924	249	524	1e-59	234
contig01873	gi|33416349|gb|AAH55520.1|	Psma6a protein [Danio rerio]	92.31	169	13	0	1	507	60	228	1e-93	327
contig01880	gi|318064894|ref|NP_001187474.1|	probable O-sialoglycoprotein endopeptidase [Ictalurus punctatus]	92.21	244	19	0	732	1	12	255	4e-128	461
contig01883	gi|225715698|gb|ACO13695.1|	DNA-binding protein inhibitor ID-2 [Esox lucius]	82.89	76	13	2	576	349	62	135	3e-24	115
contig01885	gi|335306878|ref|XP_003125129.2|	PREDICTED: calcineurin subunit B type 1-like [Sus scrofa]	98.75	80	1	0	240	1	5	84	2e-38	162
contig01886	gi|326670834|ref|XP_694124.3|	PREDICTED: interferon-induced helicase C domain-containing protein 1 [Danio rerio]	73.16	190	51	0	1	570	606	795	2e-67	258
contig01890	gi|160774309|gb|AAI55146.1|	Zgc:92151 protein [Danio rerio]	71.76	216	61	1	657	10	602	814	3e-80	302
contig01892	gi|57222259|ref|NP_001009560.1|	talin-1 [Danio rerio]	90.91	275	25	0	827	3	959	1233	1e-122	443
contig01894	gi|326676865|ref|XP_002665660.2|	PREDICTED: hypothetical protein LOC569677, partial [Danio rerio]	65.67	268	92	0	805	2	2483	2750	2e-109	399
contig01896	gi|190358461|ref|NP_001121810.1|	hypothetical protein LOC561317 [Danio rerio]	78.36	171	37	0	514	2	1073	1243	6e-71	270
contig01898	gi|122692601|ref|NP_001073758.1|	prolyl-tRNA synthetase associated domain-containing protein 1 [Bos taurus]	77.98	109	24	1	421	95	62	169	3e-42	174
contig01902	gi|47225677|emb|CAG08020.1|	unnamed protein product [Tetraodon nigroviridis]	59.87	157	61	2	518	54	728	884	3e-40	168
contig01905	gi|148726391|emb|CAN88186.1|	cytidylate kinase [Danio rerio]	88.17	93	10	1	1305	1030	132	224	3e-50	166
contig01906	gi|121583846|ref|NP_001037806.2|	lysophosphatidylcholine acyltransferase 1 [Danio rerio]	89.03	155	17	0	1	465	53	207	2e-75	285
contig01908	gi|47222984|emb|CAF99140.1|	unnamed protein product [Tetraodon nigroviridis]	65.83	120	40	2	5	361	2	109	4e-32	141
contig01909	gi|47086527|ref|NP_997924.1|	cytoplasmic FMR1-interacting protein 1 homolog [Danio rerio]	93.6	516	33	0	215	1762	1	516	0	920
contig01911	gi|209737566|gb|ACI69652.1|	Transmembrane protein 106B [Salmo salar]	66.67	186	62	0	1461	904	48	233	8e-62	243
contig01912	gi|41055247|ref|NP_956944.1|	protein arginine N-methyltransferase 1 [Danio rerio]	97.6	333	8	0	1090	92	9	341	0	656
contig01913	gi|229366200|gb|ACQ58080.1|	Mitogen-activated protein-binding protein-interacting protein [Anoplopoma fimbria]	100	46	0	0	790	653	80	125	3e-16	90.1
contig01914	gi|229366790|gb|ACQ58375.1|	Dual specificity mitogen-activated protein kinase kinase 5 [Anoplopoma fimbria]	81.19	101	19	0	241	543	1	101	3e-39	165
contig01916	gi|18858911|ref|NP_571179.1|	tyrosine-protein kinase ITK/TSK [Danio rerio]	77.92	154	34	0	710	249	461	614	2e-67	259
contig01917	gi|1708579|sp|Q09178.1|JAK1_CYPCA	RecName: Full=Tyrosine-protein kinase JAK1; AltName: Full=Janus kinase 1; Short=JAK-1_x0001_gi|406071|gb|AAB38157.1| tyrosine kinase [Cyprinus carpio]	80.45	179	35	0	2	538	975	1153	3e-82	309
contig01918	gi|302191675|ref|NP_001073652.2|	GC-rich sequence DNA-binding factor homolog [Danio rerio]	67.44	129	42	3	113	499	1	123	7e-30	134
contig01919	gi|209155120|gb|ACI33792.1|	RCC2 homolog [Salmo salar]	80.49	123	24	0	3	371	3	125	1e-47	192
contig01921	gi|213513702|ref|NP_001134872.1|	brix domain containing 2 [Salmo salar]	85.85	311	43	3	1	930	10	318	2e-143	513
contig01922	gi|33504501|ref|NP_878279.1|	cellular retinoic acid binding protein 2, a [Danio rerio]	85.21	142	21	0	443	18	1	142	8e-60	234
contig01923	gi|54400360|ref|NP_001005927.1|	oxysterol binding protein-like 7 [Danio rerio]	82.45	302	53	0	3	908	587	888	1e-130	471
contig01927	gi|213510716|ref|NP_001135386.1|	P3 protein [Salmo salar]	78.23	395	86	1	1349	165	62	455	2e-132	477
contig01928	gi|254028221|ref|NP_001156765.1|	sorting nexin-25 [Danio rerio]	69.39	49	15	0	399	545	38	86	1e-10	70.5
contig01929	gi|328865125|gb|EGG13511.1|	RNA-binding region RNP-1 domain-containing protein [Dictyostelium fasciculatum]	26.47	136	97	1	506	108	514	649	6e-08	62
contig01932	gi|223647654|gb|ACN10585.1|	Interferon-induced guanylate-binding protein 1 [Salmo salar]	70.3	202	59	1	606	4	6	207	5e-78	294
contig01933	gi|47226431|emb|CAG08447.1|	unnamed protein product [Tetraodon nigroviridis]	80.69	321	62	0	2	964	866	1186	2e-144	516
contig01934	gi|125830494|ref|XP_001341822.1|	PREDICTED: transmembrane protein 20-like [Danio rerio]	75	164	41	0	494	3	211	374	2e-66	254
contig01935	gi|45272118|gb|AAR02862.2|	HMG-CoA reductase [Dicentrarchus labrax]	86.44	177	24	0	532	2	587	763	9e-88	303
contig01936	gi|50742608|ref|XP_419692.1|	PREDICTED: similar to membrane-associated DHHC14 zinc finger protein isoform 2 [Gallus gallus]	80.8	250	45	2	931	191	178	426	1e-132	428
contig01937	gi|148724942|emb|CAK11171.2|	novel protein similar to mucosa associated lymphoid tissue lymphoma translocation gene 1 (malt1) [Danio rerio]	50.55	182	89	2	543	1	49	226	5e-47	191
contig01938	gi|224587591|gb|ACN58687.1|	5-3 exoribonuclease 2 [Salmo salar]	84.64	293	45	0	11	889	235	527	1e-141	506
contig01939	gi|71834466|ref|NP_001025330.1|	thioredoxin-related transmembrane protein 4 [Danio rerio]	63.11	206	75	1	620	6	9	214	5e-69	265
contig01940	gi|213513554|ref|NP_001133505.1|	ras-related protein Rab-2A [Salmo salar]	99.49	198	1	0	664	71	1	198	5e-108	394
contig01941	gi|225007553|ref|NP_001071065.2|	myotubularin-related protein 10 [Danio rerio]	69.91	226	68	1	1195	518	297	509	5e-139	329
contig01943	gi|41055508|ref|NP_957216.1|	dynamin-1-like protein [Danio rerio]	97.95	146	3	0	440	3	1	146	1e-75	286
contig01944	gi|194578821|ref|NP_001124137.1|	ankyrin repeat and protein kinase domain-containing protein 1 [Danio rerio]	55.63	426	188	2	1684	410	309	732	8e-130	469
contig01945	gi|221221834|gb|ACM09578.1|	Tumor necrosis factor, alpha-induced protein 8-like protein 2 [Salmo salar]	84.41	186	29	0	1131	574	1	186	1e-86	324
contig01947	gi|118763885|gb|AAI28827.1|	Si:dkey-218h11.4 protein [Danio rerio]	79.45	253	51	2	351	1106	20	271	2e-107	393
contig01948	gi|47218803|emb|CAG02788.1|	unnamed protein product [Tetraodon nigroviridis]	47.39	249	117	6	736	32	101	345	1e-30	137
contig01949	gi|118341487|gb|AAI27560.1|	Prostaglandin E receptor 4 (subtype EP4) a [Danio rerio]	79.26	188	39	0	1	564	66	253	1e-77	292
contig01950	gi|194739325|gb|ACF94295.1|	phospholipase D1B [Paralichthys olivaceus]	79.89	189	38	0	67	633	850	1038	1e-88	307
contig01951	gi|326670567|ref|XP_002663375.2|	PREDICTED: chondroitin sulfate synthase 2 isoform 1 [Danio rerio]	82.22	225	40	0	2	676	391	615	1e-105	386
contig01953	gi|225706596|gb|ACO09144.1|	Phosphate carrier protein, mitochondrial precursor [Osmerus mordax]	90.63	331	28	1	1202	219	7	337	4e-174	615
contig01954	gi|301765526|ref|XP_002918204.1|	PREDICTED: pre-mRNA-splicing factor RBM22-like [Ailuropoda melanoleuca]	87.61	355	44	1	1067	3	76	426	8e-163	577
contig01955	gi|292622319|ref|XP_687930.4|	PREDICTED: tyrosine-protein phosphatase non-receptor type 3 [Danio rerio]	73.6	197	52	0	1661	1071	644	840	1e-85	322
contig01956	gi|125820116|ref|XP_698666.2|	PREDICTED: protein FAM83C-like [Danio rerio]	46.07	191	102	5	1415	846	403	581	5e-28	130
contig01958	gi|14195302|sp|Q9W725.1|UCP2_CYPCA	RecName: Full=Mitochondrial uncoupling protein 2; Short=UCP 2; AltName: Full=Solute carrier family 25 member 8_x0001_gi|5326940|emb|CAB46248.1| uncoupling protein 2 [Cyprinus carpio]	86.17	311	42	2	1063	134	1	310	4e-150	535
contig01959	gi|323649918|gb|ADX97045.1|	importin subunit beta-1 [Perca flavescens]	97.29	295	8	0	887	3	484	778	0	566
contig01963	gi|317419990|emb|CBN82026.1|	Sickle tail protein homolog [Dicentrarchus labrax]	51.9	237	114	4	1	711	1587	1788	3e-44	183
contig01966	gi|213514810|ref|NP_001133714.1|	Uroporphyrinogen decarboxylase [Salmo salar]	92.47	93	7	0	1	279	273	365	8e-45	184
contig01967	gi|47222466|emb|CAG12986.1|	unnamed protein product [Tetraodon nigroviridis]	58.77	211	69	6	15	593	2053	2262	6e-53	212
contig01968	gi|220679404|emb|CAX14306.1|	suppressor of defective silencing 3 homolog (SDS3, S. cerevisiae) [Danio rerio]	97.55	163	4	0	489	1	56	218	8e-75	283
contig01969	gi|326666129|ref|XP_003198196.1|	PREDICTED: rho GTPase-activating protein 23-like [Danio rerio]	81.65	278	46	3	821	3	982	1257	9e-118	427
contig01970	gi|326669719|ref|XP_002663054.2|	PREDICTED: equilibrative nucleoside transporter 2-like [Danio rerio]	57.78	180	69	6	520	2	2	173	5e-46	187
contig01971	gi|156396416|ref|XP_001637389.1|	predicted protein [Nematostella vectensis]	26.53	196	126	5	641	108	1	188	1e-10	70.9
contig01976	gi|301613207|ref|XP_002936105.1|	PREDICTED: pre-mRNA-processing-splicing factor 8 [Xenopus (Silurana) tropicalis]	99.6	251	1	0	1830	1078	1509	1759	0	514
contig01979	gi|301616138|ref|XP_002937518.1|	PREDICTED: acetyl-coenzyme A synthetase, cytoplasmic-like [Xenopus (Silurana) tropicalis]	74.7	656	166	2	190	2157	26	679	0	979
contig01980	gi|317420079|emb|CBN82115.1|	Protein CDV3 homolog [Dicentrarchus labrax]	80.27	147	27	1	548	114	84	230	9e-42	173
contig01983	gi|319100797|ref|NP_001187363.1|	VAMP (vesicle-associated membrane protein)-associated protein A [Ictalurus punctatus]	77.39	230	52	0	24	713	1	230	2e-101	374
contig01984	gi|159155275|gb|AAI54826.1|	Adrm1b protein [Danio rerio]	96.49	171	6	0	799	287	1	171	2e-68	263
contig01985	gi|210147363|ref|NP_001129714.1|	receptor-type tyrosine-protein phosphatase eta [Danio rerio]	26.02	196	140	5	696	124	792	983	2e-10	70.5
contig01986	gi|225706436|gb|ACO09064.1|	Dynactin subunit 6 [Osmerus mordax]	93.58	187	12	0	13	573	1	187	7e-97	357
contig01988	gi|41054265|ref|NP_956072.1|	elongation of very long chain fatty acids protein 7 [Danio rerio]	83.71	264	43	0	67	858	1	264	1e-135	487
contig01989	gi|206557998|gb|ACI12865.1|	GABA(A) receptor-associated protein [Gillichthys mirabilis]	98.36	122	2	0	984	619	1	122	3e-63	247
contig01991	gi|158534009|ref|NP_001103580.1|	beta-3-galactosyltransferase-like [Danio rerio]	75	104	26	0	421	110	279	382	3e-88	176
contig01992	gi|66472802|ref|NP_001018611.1|	chromosome 4 open reading frame 32 [Danio rerio]	57.69	130	46	2	8	370	8	137	3e-25	118
contig01993	gi|317418595|emb|CBN80633.1|	Zinc finger protein ZXDC [Dicentrarchus labrax]	33.9	292	177	11	66	893	172	426	1e-21	108
contig01994	gi|148226648|ref|NP_001087196.1|	small subunit of serine palmitoyltransferase A [Danio rerio]	92.65	68	5	0	836	633	1	68	2e-30	137
contig01995	gi|317419475|emb|CBN81512.1|	'Peptidyl-prolyl cis-trans isomerase, mitochondrial' [Dicentrarchus labrax]	87.76	147	18	0	558	118	47	193	6e-74	280
contig01998	gi|326673760|ref|XP_003199982.1|	PREDICTED: clathrin interactor 1-like [Danio rerio]	55.84	317	116	7	2	880	220	530	9e-76	288
contig02000	gi|317419327|emb|CBN81364.1|	Serine protease 27 [Dicentrarchus labrax]	63.56	247	89	2	1	738	37	282	5e-92	343
contig02001	gi|49227597|ref|NP_001001838.1|	DNA topoisomerase I, mitochondrial [Danio rerio]	71.77	209	59	0	633	7	45	253	2e-81	305
contig02002	gi|186926668|gb|ACC95536.1|	flavin-containing monooxygenase [Oncorhynchus mykiss]	88.27	196	23	0	591	4	101	296	2e-100	369
contig02006	gi|5813768|gb|AAD52005.1|AF017303_1	FMVIA [Morone saxatilis]	95.18	166	8	0	515	18	31	196	1e-85	319
contig02007	gi|149597236|ref|XP_001519198.1|	PREDICTED: similar to Chromosome 19 open reading frame 43 [Ornithorhynchus anatinus]	75.44	57	14	0	425	595	19	75	6e-20	82.4
contig02008	gi|308321466|gb|ADO27884.1|	proteasome subunit alpha type-3 [Ictalurus furcatus]	98.34	241	4	0	841	119	1	241	1e-131	473
contig02009	gi|47207317|emb|CAF96443.1|	unnamed protein product [Tetraodon nigroviridis]	96.25	533	20	0	1923	325	19	551	0	997
contig02012	gi|225715702|gb|ACO13697.1|	Forkhead box protein Q1 [Esox lucius]	65.11	278	92	5	1483	665	1	276	3e-86	324
contig02013	gi|148223625|ref|NP_001082832.1|	cyclin-L1 [Danio rerio]	88.13	337	39	1	1512	505	32	368	4e-162	576
contig02019	gi|261490803|ref|NP_001159795.1|	fibrocystin-L isoform 2 [Danio rerio]	51.45	760	369	5	2	2281	957	1689	0	721
contig02020	gi|27652641|emb|CAD31111.1|	putative sodium-potassium-chloride cotransporter [Anguilla anguilla]	99.44	178	1	0	564	31	981	1158	7e-96	353
contig02021	gi|221219576|gb|ACM08449.1|	Acidic leucine-rich nuclear phosphoprotein 32 family member B [Salmo salar]	94.87	156	8	0	16	483	1	156	5e-70	270
contig02022	gi|299474282|gb|ADJ18355.1|	60S ribosomal protein L36 [Anguilla australis]	97.96	98	2	0	23	316	1	98	4e-48	194
contig02024	gi|326665789|ref|XP_002661144.2|	PREDICTED: ATP-binding cassette sub-family A member 3-like [Danio rerio]	86.81	235	31	0	705	1	68	302	2e-98	363
contig02026	gi|2494789|sp|P80727.1|HBBC_ANGAN	RecName: Full=Hemoglobin cathodic subunit beta; AltName: Full=Hemoglobin cathodic beta chain_x0001_gi|1086934|gb|AAB35055.1| cathodic hemoglobin beta chain, HbC beta chain [Anguilla anguilla=European eels, blood, Peptide, 146 aa]	94.56	147	8	1	36	476	1	146	1e-72	276
contig02027	gi|41054734|ref|NP_957472.1|	rhophilin-2 [Danio rerio]	73.26	187	48	4	2377	1823	500	683	3e-67	261
contig02036	gi|113678676|ref|NP_001038410.1|	paired amphipathic helix protein Sin3b [Danio rerio]	94.8	173	9	0	547	29	484	656	3e-89	331
contig02040	gi|46403225|gb|AAS92632.1|	WW domain containing adaptor with coiled-coil [Danio rerio]	96.51	86	3	0	496	239	472	557	1e-40	170
contig02041	gi|189517227|ref|XP_685133.3|	PREDICTED: hypothetical protein LOC557062 [Danio rerio]	77.84	167	37	0	591	91	853	1019	1e-71	273
contig02043	gi|66910399|gb|AAH97041.1|	Sept7a protein [Danio rerio]	95.25	400	17	1	1	1194	12	411	0	720
contig02045	gi|332265290|ref|XP_003281659.1|	PREDICTED: 60S ribosomal protein L22-like [Nomascus leucogenys]	98.06	103	2	0	1278	970	22	124	7e-38	163
contig02046	gi|47221988|emb|CAG08243.1|	unnamed protein product [Tetraodon nigroviridis]	34.29	140	92	3	65	484	312	431	4e-07	58.2
contig02048	gi|326676865|ref|XP_002665660.2|	PREDICTED: hypothetical protein LOC569677, partial [Danio rerio]	39.45	256	137	8	3	716	1922	2158	3e-19	100
contig02049	gi|2493013|sp|Q92030.1|AT1A1_ANGAN	RecName: Full=Sodium/potassium-transporting ATPase subunit alpha-1; Short=Na(+)/K(+) ATPase alpha-1 subunit; AltName: Full=Sodium pump subunit alpha-1; Flags: Precursor_x0001_gi|509406|emb|CAA53714.1| sodium /potassium-transporting ATPase, alpha subunit [Anguilla anguilla]	94.41	179	10	0	537	1	490	668	7e-94	346
contig02050	gi|149640826|ref|XP_001512500.1|	PREDICTED: hypothetical protein [Ornithorhynchus anatinus]	67.13	143	47	1	539	111	1	142	2e-50	202
contig02053	gi|326669651|ref|XP_692356.4|	PREDICTED: stromal interaction molecule 2-like [Danio rerio]	45.62	160	58	6	470	78	553	711	9e-24	113
contig02055	gi|209738000|gb|ACI69869.1|	NADH dehydrogenase iron-sulfur protein 3, mitochondrial precursor [Salmo salar]	82.54	252	43	3	1	753	3	251	7e-114	414
contig02057	gi|148839278|ref|NP_001092114.1|	fIg-Hepta protein [Takifugu rubripes]	43.19	433	223	10	1232	3	1006	1430	2e-92	290
contig02059	gi|317420114|emb|CBN82150.1|	Abl interactor 1 [Dicentrarchus labrax]	98.81	84	1	0	252	1	5	88	5e-38	160
contig02060	gi|332240514|ref|XP_003269432.1|	PREDICTED: abl interactor 1 isoform 8 [Nomascus leucogenys]	96.58	146	5	0	440	3	89	234	6e-70	266
contig02061	gi|334349050|ref|XP_003342138.1|	PREDICTED: abl interactor 1 [Monodelphis domestica]	100	45	0	0	136	2	49	93	8e-16	87
contig02066	gi|37595398|gb|AAQ94585.1|	BAF53 [Danio rerio]	100	187	0	0	908	348	242	428	7e-106	388
contig02068	gi|264681490|ref|NP_001161134.1|	cytoplasmic polyadenylation element-binding protein 3 [Danio rerio]	89.64	193	20	0	579	1	238	430	2e-93	345
contig02070	gi|209155802|gb|ACI34133.1|	Integral membrane protein 2C [Salmo salar]	82.35	238	41	1	936	226	19	256	4e-106	389
contig02071	gi|301616257|ref|XP_002937574.1|	PREDICTED: heat shock cognate 71 kDa protein-like [Xenopus (Silurana) tropicalis]	96.01	301	12	0	2283	1381	1	301	0	578
contig02073	gi|47227050|emb|CAG00412.1|	unnamed protein product [Tetraodon nigroviridis]	75.86	116	28	0	670	323	40	155	8e-46	187
contig02075	gi|317419041|emb|CBN81079.1|	Kelch repeat and BTB domain-containing protein 8 [Dicentrarchus labrax]	89.96	229	23	0	688	2	340	568	1e-123	446
contig02078	gi|291386915|ref|XP_002709960.1|	PREDICTED: atlastin GTPase 2 isoform 2 [Oryctolagus cuniculus]	79.29	140	29	0	421	2	404	543	1e-63	245
contig02079	gi|225707504|gb|ACO09598.1|	HIRA-interacting protein 5 [Osmerus mordax]	90.82	98	9	0	767	474	166	263	8e-33	145
contig02080	gi|209733754|gb|ACI67746.1|	Translocon-associated protein subunit gamma [Salmo salar]	98.8	166	2	0	78	575	1	166	4e-87	325
contig02081	gi|139949019|ref|NP_001077306.1|	splicing factor, arginine/serine-rich 18 [Danio rerio]	65	460	151	10	142	1491	29	483	7e-95	352
contig02083	gi|169154760|emb|CAQ14030.1|	MAP kinase-interacting serine/threonine kinase 2 [Danio rerio]	90.21	143	14	0	154	582	1	143	4e-63	245
contig02085	gi|158517972|ref|NP_001103509.1|	squalene monooxygenase [Danio rerio]	88.35	103	12	0	502	194	455	557	3e-46	188
contig02086	gi|39653981|gb|AAR29590.1|	phospholipase D [Paralichthys olivaceus]	77.16	232	53	3	698	3	470	696	1e-94	350
contig02087	gi|223647182|gb|ACN10349.1|	60S ribosomal protein L18a [Salmo salar]	95.6	182	8	0	603	58	41	222	4e-100	367
contig02088	gi|292621536|ref|XP_002664681.1|	PREDICTED: hypothetical protein LOC100333062 [Danio rerio]	78.26	138	30	1	2	415	526	661	3e-58	228
contig02089	gi|159154998|gb|AAI54504.1|	Papolb protein [Danio rerio]	94.15	171	10	0	1	513	209	379	8e-94	346
contig02092	gi|317419123|emb|CBN81160.1|	Integrin beta-4 [Dicentrarchus labrax]	73.29	146	39	1	2	439	1761	1904	4e-56	223
contig02093	gi|149635755|ref|XP_001508702.1|	PREDICTED: similar to high-mobility group box 1 [Ornithorhynchus anatinus]	74.44	180	46	1	1205	666	5	182	7e-66	256
contig02094	gi|47221370|emb|CAF97288.1|	unnamed protein product [Tetraodon nigroviridis]	99.37	159	1	0	1	477	31	189	1e-88	328
contig02096	gi|224098058|ref|XP_002192409.1|	PREDICTED: SWI/SNF related, matrix associated, actin dependent regulator of chromatin, subfamily a, member 1 [Taeniopygia guttata]	91.3	115	10	1	345	1	787	898	9e-53	209
contig02097	gi|149632965|ref|XP_001507381.1|	PREDICTED: similar to hCG2012502 [Ornithorhynchus anatinus]	59.28	167	68	1	533	33	683	848	8e-39	163
contig02098	gi|326675721|ref|XP_690835.4|	PREDICTED: kanadaptin [Danio rerio]	76.26	139	33	1	545	129	266	400	1e-50	150
contig02099	gi|213511356|ref|NP_001134717.1|	microfibrillar-associated protein 4 [Salmo salar]	54.84	217	95	2	70	711	24	239	9e-65	252
contig02100	gi|198285523|gb|ACH85300.1|	hypothetical protein [Salmo salar]	47.65	298	152	3	83	964	9	304	2e-77	295
contig02101	gi|225704488|gb|ACO08090.1|	Heat shock factor-binding protein 1 [Oncorhynchus mykiss]	70.59	68	20	0	594	391	1	68	1e-19	102
contig02102	gi|55925452|ref|NP_001002504.2|	E3 ubiquitin-protein ligase HECTD1 [Danio rerio]	97.53	283	7	0	851	3	1025	1307	2e-166	581
contig02103	gi|225715510|gb|ACO13601.1|	Phosphomannomutase 2 [Esox lucius]	81.35	193	36	0	1	579	57	249	1e-92	343
contig02104	gi|225707648|gb|ACO09670.1|	FRG1 [Osmerus mordax]	78.26	161	35	1	483	1	1	160	3e-58	228
contig02105	gi|113675935|ref|NP_001038571.1|	furin A [Danio rerio]	87.75	555	68	0	1669	5	22	576	0	984
contig02107	gi|55925349|ref|NP_001007429.1|	cell adhesion molecule 4 [Danio rerio]	89.06	128	14	0	1	384	262	389	5e-61	237
contig02108	gi|62122855|ref|NP_001014354.1|	lysosomal alpha-mannosidase [Danio rerio]	76.58	743	171	3	103	2322	31	772	0	1168
contig02112	gi|41053563|ref|NP_957138.1|	hypothetical protein LOC393817 [Danio rerio]	96.49	114	4	0	342	1	850	963	3e-56	221
contig02115	gi|82209840|sp|Q7ZYX1.1|AKTIP_DANRE	RecName: Full=AKT-interacting protein; AltName: Full=Fused toes protein homolog_x0001_gi|27882304|gb|AAH44455.1| Aktip protein [Danio rerio]	86.69	293	35	1	121	987	1	293	3e-149	533
contig02117	gi|47086041|ref|NP_998395.1|	sortilin precursor [Danio rerio]	67.31	783	254	4	3693	1351	21	795	0	1104
contig02120	gi|57525905|ref|NP_001003550.1|	transmembrane 9 superfamily member 1 [Danio rerio]	90.76	119	11	0	357	1	33	151	3e-58	228
contig02121	gi|169642395|gb|AAI60628.1|	Si:dkey-3h3.3 protein [Danio rerio]	62.26	159	60	1	69	545	17	173	4e-52	207
contig02124	gi|291394112|ref|XP_002713622.1|	PREDICTED: ralA binding protein 1 [Oryctolagus cuniculus]	80.21	571	107	4	2044	350	1	569	0	639
contig02125	gi|70922224|ref|XP_734312.1|	hypothetical protein [Plasmodium chabaudi chabaudi]	42.42	66	26	1	963	1124	22	87	1e-09	68.9
contig02126	gi|47221469|emb|CAG08131.1|	unnamed protein product [Tetraodon nigroviridis]	67.19	442	137	9	2658	1357	1922	2341	6e-140	503
contig02127	gi|113671561|ref|NP_001038780.1|	diacylglycerol kinase alpha [Danio rerio]	73.91	138	36	1	3	416	44	176	1e-51	206
contig02128	gi|113671561|ref|NP_001038780.1|	diacylglycerol kinase alpha [Danio rerio]	70.37	189	53	2	2	559	206	394	3e-77	291
contig02130	gi|326671751|ref|XP_003199517.1|	PREDICTED: microtubule-associated serine/threonine-protein kinase 3-like [Danio rerio]	61.88	202	77	1	1000	395	931	1130	7e-33	145
contig02132	gi|223648020|gb|ACN10768.1|	Caspase-8 precursor [Salmo salar]	59.43	175	65	2	507	1	316	488	3e-49	198
contig02134	gi|327278559|ref|XP_003224029.1|	PREDICTED: protein bicaudal D homolog 2-like, partial [Anolis carolinensis]	66	100	34	1	528	229	670	765	5e-25	117
contig02135	gi|189537258|ref|XP_689354.3|	PREDICTED: GTPase IMAP family member 8-like [Danio rerio]	45	380	200	6	1221	109	36	409	1e-91	335
contig02136	gi|41053351|ref|NP_956310.1|	eukaryotic translation initiation factor 3 subunit D [Danio rerio]	96.24	532	20	0	95	1690	1	532	0	1068
contig02138	gi|62955633|ref|NP_001017830.1|	BAI1-associated protein 2-like 1b [Danio rerio]	69.8	490	138	7	1479	40	1	483	0	665
contig02139	gi|82174578|sp|Q9I925.1|FUCL7_ANGJA	RecName: Full=Fucolectin-7; Flags: Precursor_x0001_gi|9651033|dbj|BAB03529.1| fucolectin-7 [Anguilla japonica]	92.2	141	11	0	666	244	49	189	6e-73	278
contig02141	gi|94732195|emb|CAK04330.1|	novel protein similar to vertebrate sema domain, immunoglobulin domain (Ig), short basic domain, secreted, (semaphorin) 3F (SEMA3F) [Danio rerio]	84.48	277	43	1	876	46	417	688	3e-136	489
contig02142	gi|223649478|gb|ACN11497.1|	Splicing factor arginine/serine-rich 11 [Salmo salar]	97.67	43	1	0	2	130	42	84	4e-15	84.7
contig02147	gi|47087043|ref|NP_998535.1|	neighbor of COX4 [Danio rerio]	82.35	204	36	1	957	346	1	202	2e-96	357
contig02148	gi|118094593|ref|XP_422486.2|	PREDICTED: similar to Yip1 domain family, member 1 [Gallus gallus]	74.01	304	79	0	1280	369	1	304	1e-123	448
contig02150	gi|221307492|ref|NP_001138263.1|	hypothetical protein LOC559657 [Danio rerio]	60.19	211	84	0	977	345	26	236	2e-69	267
contig02151	gi|209737980|gb|ACI69859.1|	Dynein light chain roadblock-type 2 [Salmo salar]	96.88	96	3	0	36	323	1	96	2e-44	183
contig02152	gi|121582352|ref|NP_001073507.1|	hypothetical protein LOC568780 [Danio rerio]	47.09	223	97	8	46	651	1	207	5e-39	166
contig02153	gi|213514166|ref|NP_001133560.1|	Eukaryotic translation initiation factor 2A [Salmo salar]	79.53	171	35	0	1	513	15	185	1e-77	292
contig02154	gi|326670821|ref|XP_003199296.1|	PREDICTED: polypeptide N-acetylgalactosaminyltransferase 3-like [Danio rerio]	91.33	173	15	0	520	2	85	257	1e-94	348
contig02156	gi|326668740|ref|XP_002662556.2|	PREDICTED: ubiquitin carboxyl-terminal hydrolase 4 isoform 1 [Danio rerio]	74	627	163	4	1980	100	397	1009	0	872
contig02157	gi|317420116|emb|CBN82152.1|	Uncharacterized protein [Dicentrarchus labrax]	85.38	212	31	0	637	2	99	310	2e-104	382
contig02158	gi|326921022|ref|XP_003206763.1|	PREDICTED: coiled-coil domain-containing protein 85C-like, partial [Meleagris gallopavo]	81.05	95	18	0	286	2	1	95	1e-33	147
contig02159	gi|291190696|ref|NP_001167045.1|	serine/threonine-protein kinase RIO2 [Salmo salar]	34.78	138	81	4	88	474	348	456	3e-11	72
contig02160	gi|224587698|gb|ACN58701.1|	ATP-dependent RNA helicase DDX39 [Salmo salar]	100	116	0	0	428	81	307	422	2e-59	231
contig02162	gi|125833487|ref|XP_687230.2|	PREDICTED: leucine-rich repeat transmembrane protein FLRT3 [Danio rerio]	89.17	157	13	1	584	126	493	649	3e-64	248
contig02163	gi|326666032|ref|XP_003198176.1|	PREDICTED: myosin light chain kinase, smooth muscle [Danio rerio]	58.3	235	93	4	691	2	29	259	2e-61	241
contig02164	gi|62898457|dbj|BAD97168.1|	translation factor sui1 homolog [Homo sapiens]	97.35	113	3	0	133	471	1	113	3e-49	200
contig02166	gi|61806632|ref|NP_001013548.1|	hypothetical protein LOC541403 [Danio rerio]	92.06	252	20	0	758	3	1	252	2e-136	489
contig02167	gi|253795469|ref|NP_001082853.2|	transmembrane protein 87A [Danio rerio]	45.21	146	80	1	489	52	21	165	1e-32	143
contig02168	gi|57770394|ref|NP_001009888.1|	transcription factor Sox-21-B [Danio rerio]	100	64	0	0	192	1	1	64	9e-30	134
contig02169	gi|41056027|ref|NP_956348.1|	histone-lysine N-methyltransferase setd3 [Danio rerio]	81.82	110	20	1	2	331	421	528	3e-41	172
contig02170	gi|229577136|ref|NP_001153300.1|	sodium bicarbonate transporter-like protein 11 [Danio rerio]	83.73	252	40	1	755	3	85	336	4e-126	427
contig02171	gi|326679195|ref|XP_002666539.2|	PREDICTED: kalirin-like [Danio rerio]	59.09	154	63	2	473	12	624	770	1e-31	139
contig02172	gi|225708042|gb|ACO09867.1|	Glutaredoxin-related protein 5 [Osmerus mordax]	75	156	39	1	64	531	1	155	2e-54	216
contig02173	gi|318037319|ref|NP_001187227.1|	E2A-1 transcription factor [Ictalurus punctatus]	73.91	115	29	3	347	6	1	112	9e-38	160
contig02174	gi|213512621|ref|NP_001133756.1|	Histone-binding protein RBBP7 [Salmo salar]	96.55	116	4	0	348	1	1	116	8e-62	239
contig02177	gi|55669667|pdb|1RQF|A	Casein kinase II subunit beta-like [Xenopus laevis]	96.04	101	4	0	84	386	1	101	6e-40	167
contig02179	gi|295792312|gb|ADG29160.1|	mitochondrial cytochrome b-c1 complex subunit 6 [Epinephelus coioides]	85.07	67	10	0	539	339	25	91	2e-28	129
contig02181	gi|301765380|ref|XP_002918110.1|	PREDICTED: bifunctional apoptosis regulator-like [Ailuropoda melanoleuca]	80.31	127	25	0	8	388	323	449	6e-59	233
contig02186	gi|76253691|ref|NP_001028915.1|	stonin-2 [Danio rerio]	84.32	185	29	0	576	22	656	840	1e-77	293
contig02187	gi|37359680|emb|CAE47761.1|	novel protein similar to human pre-mRNA cleavage complex II protein Pcf11 (PCF11) [Danio rerio]	38.07	176	85	7	456	1	957	1123	4e-18	94.7
contig02188	gi|77993318|ref|NP_001030148.1|	cAMP-dependent protein kinase catalytic subunit beta [Danio rerio]	100	46	0	0	3	140	306	351	7e-19	100
contig02189	gi|308323560|gb|ADO28916.1|	cytochrome b-c1 complex subunit 8 [Ictalurus punctatus]	82.93	82	14	0	30	275	1	82	7e-36	155
contig02190	gi|229365846|gb|ACQ57903.1|	40S ribosomal protein S6 [Anoplopoma fimbria]	97.37	228	6	0	25	708	1	228	2e-123	446
contig02191	gi|47218572|emb|CAG10271.1|	unnamed protein product [Tetraodon nigroviridis]	94.85	97	5	0	915	625	420	516	1e-48	193
contig02192	gi|208973220|ref|NP_001129167.1|	notch 1 [Oncorhynchus mykiss]	80.64	625	116	4	2021	162	1243	1866	0	1026
contig02193	gi|326664125|ref|XP_003197739.1|	PREDICTED: hypothetical protein LOC100538131 [Danio rerio]	33.33	66	44	0	317	120	127	192	3e-07	49.3
contig02195	gi|239052720|ref|NP_001155103.1|	structural maintenance of chromosomes protein 1A [Danio rerio]	95.5	1223	55	0	207	3875	1	1223	0	2081
contig02199	gi|189517554|ref|XP_001922097.1|	PREDICTED: interferon-induced very large GTPase 1-like [Danio rerio]	47.37	76	37	1	246	28	5	80	3e-10	69.7
contig02201	gi|47937906|gb|AAH71372.1|	Hyou1 protein [Danio rerio]	90.45	178	17	0	2	535	368	545	7e-78	293
contig02202	gi|291396111|ref|XP_002714706.1|	PREDICTED: potassium channel tetramerisation domain containing 20 [Oryctolagus cuniculus]	73.56	87	13	1	1	231	326	412	1e-28	130
contig02203	gi|225708306|gb|ACO09999.1|	NifU-like N-terminal domain-containing protein, mitochondrial precursor [Osmerus mordax]	82	150	27	0	8	457	4	153	3e-63	247
contig02207	gi|221222210|gb|ACM09766.1|	Adenylate kinase isoenzyme 2, mitochondrial [Salmo salar]	90.13	233	23	0	700	2	1	233	5e-117	424
contig02208	gi|47222129|emb|CAG11555.1|	unnamed protein product [Tetraodon nigroviridis]	67.72	158	51	0	479	6	32	189	3e-63	245
contig02209	gi|317418986|emb|CBN81024.1|	N-myc downstream regulated family member 3a [Dicentrarchus labrax]	70.81	185	40	3	916	404	202	384	5e-59	232
contig02212	gi|209155424|gb|ACI33944.1|	F-actin-capping protein subunit beta [Salmo salar]	99.26	272	2	0	1123	308	1	272	2e-152	543
contig02213	gi|116517266|ref|NP_001070854.1|	solute carrier family 27 (fatty acid transporter), member 6 [Danio rerio]	84.87	152	23	0	56	511	262	413	1e-75	286
contig02214	gi|51467888|ref|NP_001003832.1|	26S protease regulatory subunit S10B [Danio rerio]	99.66	291	1	0	2	874	9	299	4e-152	541
contig02215	gi|51467888|ref|NP_001003832.1|	26S protease regulatory subunit S10B [Danio rerio]	98.88	89	1	0	707	441	301	389	3e-43	179
contig02216	gi|224096574|ref|XP_002186859.1|	PREDICTED: golgin B1, golgi integral membrane protein [Taeniopygia guttata]	34.04	426	264	5	1244	18	2028	2444	6e-59	233
contig02218	gi|317419401|emb|CBN81438.1|	Attractin-like protein 1 [Dicentrarchus labrax]	80.13	151	29	1	11	460	11	161	2e-71	271
contig02219	gi|225714908|gb|ACO13300.1|	Deoxycytidylate deaminase [Esox lucius]	64.2	81	29	0	509	267	104	184	6e-22	107
contig02220	gi|18858379|ref|NP_571185.1|	carbonic anhydrase [Danio rerio]	81.15	260	49	0	14	793	1	260	3e-128	462
contig02221	gi|47209068|emb|CAF90249.1|	unnamed protein product [Tetraodon nigroviridis]	72.68	355	96	1	1067	6	133	487	6e-156	555
contig02223	gi|116875773|ref|NP_001070917.1|	probable ubiquitin carboxyl-terminal hydrolase FAF-X [Danio rerio]	97.4	154	4	0	423	884	1623	1776	4e-169	314
contig02224	gi|66472520|ref|NP_001018451.1|	haloacid dehalogenase-like hydrolase domain-containing protein 1A [Danio rerio]	85.94	128	18	0	560	177	87	214	5e-59	231
contig02225	gi|213511758|ref|NP_001133410.1|	Tyrosine-protein kinase BTK [Salmo salar]	73.37	169	45	1	507	1	119	286	4e-66	254
contig02226	gi|118095849|ref|XP_413837.2|	PREDICTED: hypothetical protein [Gallus gallus]	51.49	101	41	4	1	279	134	228	4e-14	83.2
contig02227	gi|123231814|emb|CAM16186.1|	novel protein (zgc:85685) [Danio rerio]	95.71	303	13	0	3	911	110	412	3e-168	595
contig02228	gi|189517175|ref|XP_001922991.1|	PREDICTED: next to BRCA1 gene 1 protein [Danio rerio]	73.75	160	42	0	481	2	290	449	2e-63	245
contig02229	gi|318103841|ref|NP_001187859.1|	uncharacterized protein c11orf73-like protein [Ictalurus punctatus]	85.2	196	28	1	139	723	1	196	4e-93	345
contig02231	gi|73968729|ref|XP_851250.1|	PREDICTED: similar to RAS related protein 1b [Canis familiaris]	98.35	182	3	0	729	184	1	182	2e-88	330
contig02232	gi|157787125|ref|NP_001099164.1|	SPRY domain-containing protein 3 [Danio rerio]	77.31	119	27	0	516	160	58	176	9e-66	199
contig02233	gi|47215310|emb|CAG01615.1|	unnamed protein product [Tetraodon nigroviridis]	84.46	193	29	2	252	827	1	192	1e-76	290
contig02234	gi|317574229|ref|NP_001187440.1|	GPN-loop GTPase 3 [Ictalurus punctatus]	83.78	148	24	0	803	360	137	284	7e-59	231
contig02235	gi|225706218|gb|ACO08955.1|	Eukaryotic translation initiation factor 3 subunit 6 [Osmerus mordax]	97.98	445	9	0	16	1350	1	445	0	885
contig02236	gi|225707616|gb|ACO09654.1|	ADP-ribosylation factor-like protein 1 [Osmerus mordax]	99.4	166	1	0	612	115	16	181	1e-88	330
contig02238	gi|256418951|ref|NP_001119851.1|	long-chain-fatty-acid--CoA ligase ACSBG2 [Danio rerio]	84.14	145	23	0	539	105	608	752	5e-66	254
contig02239	gi|259155222|ref|NP_001158852.1|	DNA damage-binding protein 1 [Salmo salar]	99.06	318	3	0	971	18	737	1054	7e-163	577
contig02241	gi|318085579|ref|NP_001187919.1|	rho gdp-dissociation inhibitor 2 [Ictalurus punctatus]	87.82	197	24	0	1491	901	1	197	4e-99	367
contig02242	gi|197631857|gb|ACH70652.1|	phosphoglycerate kinase 1 [Salmo salar]	91.85	417	34	0	1420	170	1	417	0	765
contig02243	gi|23138823|gb|AAH37900.1|	CTBP2 protein [Homo sapiens]	86	150	20	1	454	8	360	509	4e-68	245
contig02244	gi|227430353|ref|NP_001108565.2|	ral guanine nucleotide dissociation stimulator-like 2 [Danio rerio]	82.03	217	39	0	7	657	270	486	3e-98	362
contig02245	gi|148725874|emb|CAN87826.1|	apoptotic protease activating factor [Danio rerio]	70.92	196	57	0	979	392	1062	1257	5e-84	315
contig02247	gi|37678182|gb|AAP49009.1|	transposase [Rana pipiens]	63.82	152	46	2	1280	1708	135	286	1e-57	189
contig02248	gi|124487189|ref|NP_001074636.1|	UDP-GlcNAc:betaGal beta-1,3-N-acetylglucosaminyltransferase 6 [Mus musculus]	45.29	170	92	3	529	23	160	327	3e-21	105
contig02250	gi|47222101|emb|CAG12127.1|	unnamed protein product [Tetraodon nigroviridis]	87.1	155	20	0	162	626	1	155	4e-61	238
contig02251	gi|149614797|ref|XP_001516736.1|	PREDICTED: similar to Heparan-alpha-glucosaminide N-acetyltransferase (Transmembrane protein 76), partial [Ornithorhynchus anatinus]	57.49	287	117	3	3	848	82	367	7e-81	305
contig02253	gi|317419749|emb|CBN81785.1|	DNA-dependent protein kinase catalytic subunit [Dicentrarchus labrax]	72.54	244	64	3	723	1	1868	2111	9e-94	347
contig02254	gi|326672583|ref|XP_002664099.2|	PREDICTED: tripartite motif-containing protein 39-like [Danio rerio]	56.11	180	77	2	553	20	268	446	1e-48	196
contig02255	gi|292612688|ref|XP_002661512.1|	PREDICTED: alpha-1,2-glucosyltransferase ALG10-A-like [Danio rerio]	68.97	261	81	0	783	1	159	419	2e-84	317
contig02256	gi|224613382|gb|ACN60270.1|	Leucine-rich repeat-containing protein 47 [Salmo salar]	74.84	159	40	1	724	248	409	563	4e-56	222
contig02257	gi|18858677|ref|NP_571681.1|	fibroblast growth factor receptor 3 precursor [Danio rerio]	81.82	209	35	2	2	619	54	262	4e-80	301
contig02258	gi|220673001|emb|CAX12380.1|	SWI/SNF related, matrix associated, actin dependent regulator of chromatin, subfamily a, member 5 [Danio rerio]	96.97	165	5	0	2	496	289	453	4e-89	330
contig02259	gi|225706460|gb|ACO09076.1|	ATP synthase lipid-binding protein, mitochondrial precursor [Osmerus mordax]	91.37	139	11	1	587	174	1	139	5e-49	198
contig02260	gi|21539661|ref|NP_660094.1|	transcription elongation factor SPT6 [Danio rerio]	92.73	495	36	2	1487	3	197	689	0	791
contig02262	gi|125828135|ref|XP_695811.2|	PREDICTED: protein SMG8-like [Danio rerio]	83.05	118	20	1	355	2	137	249	3e-44	181
contig02263	gi|169146350|emb|CAQ14419.1|	novel protein similar to vertebrate mannosyl (alpha-1,3-)-glycoprotein beta-1,4-N-acetylglucosaminyltransferase, isozyme A (MGAT4A) [Danio rerio]	85.48	124	18	0	2	373	352	475	8e-58	226
contig02264	gi|50539678|ref|NP_001002304.1|	twinfilin, actin-binding protein, homolog 1b [Danio rerio]	76.04	338	81	0	1052	39	6	343	9e-146	521
contig02265	gi|18858415|ref|NP_570986.1|	chico [Danio rerio]	97.41	116	3	0	349	2	1	116	1e-51	206
contig02268	gi|213513362|ref|NP_001135126.1|	proteasome activator complex subunit 2 [Salmo salar]	78.69	244	52	0	954	223	1	244	3e-86	323
contig02270	gi|221220662|gb|ACM08992.1|	WD repeat-containing protein 82 [Salmo salar]	97.94	194	4	0	1547	966	122	315	4e-109	400
contig02271	gi|45387531|ref|NP_991105.1|	NAD(P)H dehydrogenase [quinone]	67.54	268	87	0	1058	255	4	271	2e-108	397
contig02272	gi|225706284|gb|ACO08988.1|	Zinc-finger protein ZPR1 [Osmerus mordax]	79.21	202	42	1	85	690	1	201	1e-89	333
contig02273	gi|225704054|gb|ACO07873.1|	Flavin reductase [Oncorhynchus mykiss]	84.65	202	31	0	863	258	6	207	1e-94	350
contig02274	gi|83415118|ref|NP_001032774.1|	abhydrolase domain-containing protein 13 [Danio rerio]	82.49	217	38	0	3	653	119	335	3e-103	378
contig02275	gi|326678211|ref|XP_002666214.2|	PREDICTED: myosin-IXb-like, partial [Danio rerio]	81.01	179	34	0	537	1	17	195	2e-73	278
contig02278	gi|224170139|ref|XP_002188851.1|	PREDICTED: similar to G protein-coupled receptor 125, partial [Taeniopygia guttata]	64.57	175	62	2	536	12	176	343	3e-37	158
contig02280	gi|326666158|ref|XP_003198201.1|	PREDICTED: non-receptor tyrosine-protein kinase TYK2-like [Danio rerio]	74.76	206	52	1	2	619	664	867	2e-83	312
contig02281	gi|326676339|ref|XP_002665489.2|	PREDICTED: a-kinase anchor protein 9 [Danio rerio]	39.83	354	204	6	122	1156	1357	1674	2e-33	147
contig02286	gi|319803042|ref|NP_001188385.1|	leucine-rich repeat serine/threonine-protein kinase 2 [Danio rerio]	50.37	272	135	1	1026	211	2261	2531	3e-71	273
contig02288	gi|326328199|gb|ADZ54168.1|	Tbx1b [Oncorhynchus mykiss]	95.58	181	8	0	3	545	52	232	2e-77	292
contig02290	gi|47226539|emb|CAG08555.1|	unnamed protein product [Tetraodon nigroviridis]	67.24	116	37	1	166	510	37	152	4e-40	167
contig02292	gi|115313031|gb|AAI24140.1|	Cytohesin 1 [Danio rerio]	98.78	245	3	0	735	1	112	356	5e-143	511
contig02293	gi|292610753|ref|XP_698593.4|	PREDICTED: sickle tail protein homolog [Danio rerio]	66.67	63	20	3	1	186	540	600	1e-11	73.6
contig02294	gi|317419990|emb|CBN82026.1|	Sickle tail protein homolog [Dicentrarchus labrax]	61.09	221	63	8	2	595	339	552	5e-58	228
contig02295	gi|44890697|gb|AAH66753.1|	Minpp1 protein [Danio rerio]	64.71	391	137	2	158	1327	11	400	6e-153	545
contig02296	gi|31873372|emb|CAD97677.1|	hypothetical protein [Homo sapiens]	96.6	147	5	0	763	323	6	152	4e-67	259
contig02297	gi|317419963|emb|CBN81999.1|	Cysteine/serine-rich nuclear protein 1 [Dicentrarchus labrax]	79.27	82	17	0	840	595	490	571	8e-30	135
contig02299	gi|68405171|ref|XP_686778.1|	PREDICTED: 5'-nucleotidase domain-containing protein 3 [Danio rerio]	82.35	85	15	0	259	5	406	490	3e-36	154
contig02300	gi|223648044|gb|ACN10780.1|	26S proteasome non-ATPase regulatory subunit 3 [Salmo salar]	87.91	182	22	0	5	550	6	187	1e-74	283
contig02301	gi|34392563|dbj|BAC82611.1|	pol-like protein [Danio rerio]	53.12	128	60	0	9	392	640	767	6e-43	146
contig02302	gi|326668405|ref|XP_002662311.2|	PREDICTED: neurobeachin-like protein 1-like [Danio rerio]	87.95	83	10	0	252	4	767	849	1e-68	155
contig02303	gi|209155530|gb|ACI33997.1|	Phosphoinositide-3-kinase-interacting protein 1 precursor [Salmo salar]	68.29	246	74	4	30	755	20	264	2e-84	318
contig02304	gi|47227247|emb|CAF96796.1|	unnamed protein product [Tetraodon nigroviridis]	33.54	161	101	3	898	434	1	159	5e-08	63.5
contig02306	gi|33284924|emb|CAE17608.1|	novel protein similar to human alpha adducin 1 (ADD1) [Danio rerio]	91.7	265	21	1	3	794	213	477	5e-139	498
contig02307	gi|47230149|emb|CAG10563.1|	unnamed protein product [Tetraodon nigroviridis]	88.65	185	21	0	739	185	36	220	6e-64	248
contig02308	gi|170051969|ref|XP_001862008.1|	predicted protein [Culex quinquefasciatus]	35.17	145	91	3	542	117	41	183	6e-12	73.9
contig02310	gi|197631867|gb|ACH70657.1|	NADH dehydrogenase (ubiquinone) 1 beta subcomplex 9 [Salmo salar]	89.14	175	19	0	662	138	1	175	3e-94	348
contig02311	gi|225716844|gb|ACO14268.1|	Proteasome assembly chaperone 2 [Esox lucius]	69.81	212	64	0	1184	549	49	260	2e-85	321
contig02312	gi|166796242|gb|AAI59219.1|	C13orf22l protein [Danio rerio]	50.55	271	124	2	785	3	343	612	9e-77	291
contig02313	gi|222354810|gb|ACM48164.1|	plexin B2b long isoform [Danio rerio]	77.17	184	41	1	549	1	1130	1313	5e-69	264
contig02315	gi|209150292|gb|ACI33017.1|	ADP-ribosylation factor-binding protein GGA1 [Salmo salar]	78.97	195	41	0	9	593	8	202	4e-81	304
contig02317	gi|34784857|gb|AAH56768.1|	ArfGAP with FG repeats 1 [Danio rerio]	59.63	161	60	2	528	61	398	556	8e-37	157
contig02319	gi|126305915|ref|XP_001377977.1|	PREDICTED: serine/threonine-protein kinase N2-like [Monodelphis domestica]	91.59	107	9	0	9	329	553	659	3e-53	211
contig02320	gi|225707702|gb|ACO09697.1|	Cyclin-dependent kinase inhibitor 1C [Osmerus mordax]	59.17	120	49	2	428	69	39	155	8e-35	150
contig02321	gi|317418544|emb|CBN80582.1|	RNA-binding protein 5 [Dicentrarchus labrax]	76.43	140	29	3	410	3	1	140	1e-29	133
contig02323	gi|326678017|ref|XP_003200961.1|	PREDICTED: adaptin ear-binding coat-associated protein 2 [Danio rerio]	85.16	155	23	0	31	495	9	163	2e-73	278
contig02324	gi|32479133|gb|AAN12398.1|	polyprotein [Tetraodon nigroviridis]	75.58	86	21	0	460	203	677	762	2e-66	128
contig02325	gi|38423547|dbj|BAD01664.1|	MHC class I antigen [Ctenopharyngodon idella]	59.41	170	69	0	511	2	20	189	4e-58	227
contig02326	gi|67078408|ref|NP_001019906.1|	eukaryotic translation initiation factor 3 subunit M [Danio rerio]	94.35	372	21	0	1130	15	1	372	0	664
contig02328	gi|153792377|ref|NP_001093538.1|	hypothetical protein LOC100000325 [Danio rerio]	96.97	99	3	0	5	301	111	209	6e-49	197
contig02329	gi|224587718|gb|ACN58704.1|	Serine/threonine-protein phosphatase 2A 65 kDa regulatory subunit A beta isoform [Salmo salar]	96.83	537	17	0	1612	2	48	584	0	1020
contig02330	gi|47223738|emb|CAF98508.1|	unnamed protein product [Tetraodon nigroviridis]	77	100	20	2	702	412	1859	1958	2e-40	100
contig02331	gi|225708232|gb|ACO09962.1|	Cell division protein kinase 4 [Osmerus mordax]	87.93	290	35	0	54	923	1	290	3e-144	515
contig02333	gi|47085881|ref|NP_998295.1|	GTP:AMP phosphotransferase, mitochondrial [Danio rerio]	78.63	131	28	0	393	1	1	131	3e-54	214
contig02336	gi|41055130|ref|NP_957372.1|	eukaryotic initiation factor 4A-III [Danio rerio]	99.26	403	3	0	5	1213	4	406	0	768
contig02337	gi|47085781|ref|NP_998227.1|	ubiquitin-like modifier-activating enzyme 1 [Danio rerio]	83.86	254	40	1	759	1	1	254	1e-111	407
contig02338	gi|82238283|sp|Q6UFS5.1|ZN503_DANRE	RecName: Full=Zinc finger protein 503; AltName: Full=NocA-like zinc finger protein 2_x0001_gi|34452614|gb|AAQ72694.1| nocA-like zinc-finger protein 2 [Danio rerio]	85.63	522	70	4	1	1551	52	563	0	649
contig02341	gi|326672593|ref|XP_003199699.1|	PREDICTED: receptor-type tyrosine-protein phosphatase epsilon isoform 1 [Danio rerio]	72.62	168	46	1	504	1	70	218	2e-66	254
contig02342	gi|190337434|gb|AAI63719.1|	Trpm7 protein [Danio rerio]	92.09	177	14	1	531	1	405	576	5e-79	297
contig02343	gi|50540284|ref|NP_001002609.1|	proteasome subunit beta type-2 [Danio rerio]	96.84	190	6	0	715	146	1	190	2e-101	373
contig02344	gi|149541181|ref|XP_001519523.1|	PREDICTED: similar to KIAA1546 protein, partial [Ornithorhynchus anatinus]	52.94	119	55	3	356	3	246	360	5e-24	114
contig02345	gi|319401885|ref|NP_001187596.1|	ribonuclease h2 subunit b [Ictalurus punctatus]	72.87	188	51	1	564	1	78	264	4e-75	284
contig02348	gi|166406457|gb|ABY87189.1|	interferon-gamma receptor 2 [Oncorhynchus mykiss]	32.33	266	176	10	98	883	26	258	2e-19	101
contig02350	gi|302393607|ref|NP_001032791.2|	importin subunit beta-1 [Danio rerio]	96.19	236	9	0	709	2	1	236	1e-124	450
contig02352	gi|47215168|emb|CAG01434.1|	unnamed protein product [Tetraodon nigroviridis]	67.8	205	66	1	3	617	89	288	5e-61	238
contig02353	gi|326670150|ref|XP_689596.5|	PREDICTED: hypothetical protein LOC553504 [Danio rerio]	78.24	170	37	0	1	510	357	526	9e-74	279
contig02354	gi|334314306|ref|XP_001365929.2|	PREDICTED: hepatoma-derived growth factor-related protein 3-like [Monodelphis domestica]	97.06	102	3	0	112	417	1	102	2e-46	188
contig02355	gi|169158812|emb|CAQ14131.1|	glutaminyl-tRNA synthetase [Danio rerio]	67.45	212	67	1	632	3	8	219	1e-72	276
contig02356	gi|59276034|ref|NP_001012250.1|	rho-related GTP-binding protein RhoV [Danio rerio]	76.53	196	44	1	701	120	40	235	1e-74	283
contig02357	gi|159570628|emb|CAP19518.1|	calreticulin, like 2 [Danio rerio]	86.36	264	36	0	794	3	19	282	2e-101	374
contig02358	gi|224050482|ref|XP_002194623.1|	PREDICTED: anoctamin 1, calcium activated chloride channel [Taeniopygia guttata]	54.22	225	103	0	677	3	1	225	3e-56	223
contig02359	gi|149720551|ref|XP_001490339.1|	PREDICTED: AMPK-activated protein kinase beta-1 subunit isoform 2 [Equus caballus]	76.25	160	36	3	1	474	1	159	2e-67	258
contig02360	gi|302488589|ref|NP_001074332.2|	cyclin-D-binding Myb-like transcription factor 1 [Gallus gallus]	41.55	207	107	4	3	581	502	707	1e-42	141
contig02361	gi|209733266|gb|ACI67502.1|	C-C motif chemokine 19 precursor [Salmo salar]	47.37	114	59	2	922	584	1	106	1e-20	105
contig02362	gi|169153918|emb|CAQ15284.1|	novel protein similar to vertebrate ATP-binding cassette, sub-family D (ALD) family [Danio rerio]	94.01	167	10	0	502	2	144	310	3e-84	314
contig02363	gi|121582320|ref|NP_001073424.1|	death-inducer obliterator 1 [Danio rerio]	44.19	86	45	2	654	406	427	512	6e-08	62
contig02364	gi|47229877|emb|CAG07073.1|	unnamed protein product [Tetraodon nigroviridis]	88.64	44	5	0	620	489	577	620	3e-16	89.4
contig02365	gi|47210448|emb|CAF91397.1|	unnamed protein product [Tetraodon nigroviridis]	56.03	116	44	2	12	338	619	734	7e-20	100
contig02366	gi|47224629|emb|CAG03613.1|	unnamed protein product [Tetraodon nigroviridis]	65.97	144	48	3	316	744	5	143	1e-32	144
contig02371	gi|225690536|ref|NP_001071210.2|	procollagen-lysine,2-oxoglutarate 5-dioxygenase 1 [Danio rerio]	83.84	99	16	0	298	2	118	216	5e-45	184
contig02372	gi|326669890|ref|XP_002663119.2|	PREDICTED: ubiquitin carboxyl-terminal hydrolase 11 [Danio rerio]	86.08	158	22	0	1	474	353	510	2e-75	285
contig02374	gi|292616084|ref|XP_002662887.1|	PREDICTED: uveal autoantigen with coiled-coil domains and ankyrin repeats [Danio rerio]	74.77	111	28	0	338	6	438	548	2e-39	165
contig02375	gi|225708546|gb|ACO10119.1|	Ribonuclease H2 subunit C [Osmerus mordax]	80.77	26	5	0	472	395	111	136	7e-07	49.3
contig02376	gi|255528983|gb|ACU12488.1|	signal transducer and activator of transcription 6 [Siniperca chuatsi]	64.19	726	256	10	121	2286	1	690	0	845
contig02377	gi|70887557|ref|NP_001020626.1|	acyl-CoA-binding domain-containing protein 6 [Danio rerio]	74.62	130	32	1	115	501	20	149	9e-39	163
contig02379	gi|326676107|ref|XP_700029.4|	PREDICTED: phosphatidylinositol-4-phosphate 3-kinase C2 domain-containing subunit alpha [Danio rerio]	67.9	324	101	3	982	20	209	529	7e-115	418
contig02380	gi|317419323|emb|CBN81360.1|	Carbonic anhydrase 4 [Dicentrarchus labrax]	54.33	427	194	6	2529	1252	2	412	3e-120	438
contig02381	gi|68355064|ref|XP_687068.1|	PREDICTED: MARVEL domain-containing protein 2 [Danio rerio]	57.84	185	78	1	565	11	114	297	6e-34	147
contig02383	gi|47229618|emb|CAG06814.1|	unnamed protein product [Tetraodon nigroviridis]	57.65	255	102	4	747	1	1	253	1e-75	287
contig02384	gi|308323411|gb|ADO28842.1|	mitochondrial succinate dehydrogenase cytochrome b560 subunit [Ictalurus punctatus]	76.09	138	33	0	24	437	20	157	4e-58	228
contig02387	gi|221219063|ref|NP_001070781.2|	dipeptidyl peptidase 9 [Danio rerio]	78.17	142	31	0	81	506	415	556	5e-65	250
contig02388	gi|66472608|ref|NP_001018407.1|	cystinosin [Danio rerio]	82.05	78	14	0	544	311	296	373	2e-33	145
contig02389	gi|77748311|gb|AAI06571.1|	LOC733401 protein [Xenopus laevis]	52.76	127	60	2	277	657	187	306	4e-47	127
contig02390	gi|213514020|ref|NP_001135043.1|	dual adapter for phosphotyrosine and 3-phosphotyrosine and 3-phosphoinositide [Salmo salar]	85.47	172	25	0	516	1	46	217	3e-83	311
contig02391	gi|79160106|gb|AAI08038.1|	Rrm2b protein [Danio rerio]	88.32	137	16	0	504	94	213	349	4e-64	247
contig02392	gi|326670827|ref|XP_002663463.2|	PREDICTED: cordon-bleu protein-like 1-like [Danio rerio]	40.74	135	78	4	21	419	335	460	8e-12	76.3
contig02393	gi|82186043|sp|Q6NZT6.1|I2B2A_DANRE	RecName: Full=Interferon regulatory factor 2-binding protein 2-A; Short=IRF-2-binding protein 2-A; Short=IRF-2BP2-A_x0001_gi|42406409|gb|AAH65975.1| Zgc:56251 protein [Danio rerio]	78.74	334	63	9	26	1003	172	491	1e-126	457
contig02394	gi|47211492|emb|CAF93419.1|	unnamed protein product [Tetraodon nigroviridis]	83.54	164	27	0	2	493	699	862	2e-74	281
contig02395	gi|47214548|emb|CAG04568.1|	unnamed protein product [Tetraodon nigroviridis]	83.27	245	40	1	1152	421	1	245	1e-99	368
contig02398	gi|297695704|ref|XP_002825071.1|	PREDICTED: serine/threonine-protein phosphatase 4 regulatory subunit 3A-like [Pongo abelii]	96.61	236	8	0	497	1204	39	274	3e-134	459
contig02402	gi|52219024|ref|NP_001004589.1|	eukaryotic translation initiation factor 4E type 3 [Danio rerio]	90.32	217	20	1	24	671	7	223	2e-99	366
contig02403	gi|113205798|ref|NP_001038052.1|	serine/arginine-rich splicing factor 11 [Sus scrofa]	56.14	57	25	1	463	293	416	471	1e-06	58.9
contig02405	gi|47224005|emb|CAG12834.1|	unnamed protein product [Tetraodon nigroviridis]	68.9	164	51	1	492	1	37	197	7e-58	226
contig02406	gi|327267883|ref|XP_003218728.1|	PREDICTED: LIM domain only protein 7-like [Anolis carolinensis]	44.96	427	204	11	1	1188	92	510	6e-78	296
contig02407	gi|157841215|ref|NP_001103187.1|	choline/ethanolaminephosphotransferase 1 [Danio rerio]	89.9	198	20	0	2	595	211	408	4e-94	348
contig02408	gi|259155164|ref|NP_001158824.1|	Cleft lip and palate transmembrane protein 1 [Salmo salar]	84.57	473	69	1	1	1407	3	475	0	771
contig02409	gi|47086671|ref|NP_997848.1|	transmembrane protein 165 [Danio rerio]	87.75	253	30	1	1028	273	53	305	2e-94	351
contig02410	gi|209732198|gb|ACI66968.1|	Caprin-1 [Salmo salar]	86.01	143	19	2	428	3	1	140	2e-48	196
contig02411	gi|223649436|gb|ACN11476.1|	Caprin-1 [Salmo salar]	57.96	314	132	5	942	1	129	415	2e-62	243
contig02412	gi|318103633|ref|NP_001187108.1|	granzyme [Ictalurus punctatus]	58.08	167	70	0	1	501	87	253	7e-45	183
contig02415	gi|156120331|ref|NP_001095311.1|	RNA-binding protein with serine-rich domain 1 [Bos taurus]	87.34	79	10	0	325	89	161	239	5e-35	148
contig02416	gi|55741583|ref|NP_001007064.1|	membrane-associated guanylate kinase, WW and PDZ domain-containing protein 1 [Danio rerio]	88.12	446	39	3	1298	3	787	1231	0	654
contig02417	gi|332208875|ref|XP_003253537.1|	PREDICTED: histone-lysine N-methyltransferase MLL [Nomascus leucogenys]	74.73	186	43	3	547	2	1672	1857	3e-65	251
contig02420	gi|149615127|ref|XP_001518636.1|	PREDICTED: similar to calcium ATPase (hPMCA4) [Ornithorhynchus anatinus]	93.17	249	17	0	749	3	84	332	1e-109	400
contig02422	gi|264823058|gb|ACY74368.1|	arginine vasotocin receptor V2 [Cyprinodon variegatus]	74.61	256	63	2	53	814	26	281	4e-100	369
contig02423	gi|162287285|ref|NP_001104667.1|	AFG3-like protein 2 [Danio rerio]	97.89	142	3	0	426	1	436	577	1e-62	242
contig02424	gi|47220981|emb|CAF98210.1|	unnamed protein product [Tetraodon nigroviridis]	78.15	270	49	1	1404	625	826	1095	3e-109	400
contig02425	gi|326672986|ref|XP_687465.4|	PREDICTED: myoferlin [Danio rerio]	78.17	229	50	1	687	1	901	1127	1e-97	360
contig02426	gi|47226042|emb|CAG04416.1|	unnamed protein product [Tetraodon nigroviridis]	73.53	170	45	1	513	4	1321	1488	6e-63	243
contig02427	gi|189522483|ref|XP_001923912.1|	PREDICTED: probable protein-cysteine N-palmitoyltransferase porcupine-like [Danio rerio]	72.73	99	25	1	1	291	351	449	2e-37	160
contig02428	gi|56693227|ref|NP_001008578.1|	mitochondrial fission regulator 1 [Danio rerio]	63.28	128	47	1	1	384	194	317	4e-35	151
contig02429	gi|82118692|sp|Q9PW88.1|GPC6A_CARAU	RecName: Full=G-protein coupled receptor family C group 6 member A; AltName: Full=Odorant receptor 5.24; Flags: Precursor_x0001_gi|5809686|gb|AAD46570.2| odorant receptor 5.24 [Carassius auratus]	42.55	188	108	1	566	3	608	792	3e-33	145
contig02430	gi|68161029|gb|AAY86946.1|	type II keratin [Ictalurus punctatus]	64.41	177	63	2	634	104	46	201	3e-46	189
contig02431	gi|213512591|ref|NP_001133869.1|	Transmembrane 9 superfamily member 2 [Salmo salar]	92.46	358	27	1	2	1075	311	667	9e-178	628
contig02433	gi|45387787|ref|NP_991252.1|	U2 small nuclear RNA auxiliary factor 2b [Danio rerio]	89.19	481	45	3	1688	267	1	475	0	704
contig02434	gi|326668114|ref|XP_003198742.1|	PREDICTED: e3 ubiquitin-protein ligase Praja-2-like [Danio rerio]	51.68	565	270	11	2	1687	136	683	5e-122	443
contig02435	gi|326665652|ref|XP_001920098.3|	PREDICTED: myosin-9, partial [Danio rerio]	94.33	194	11	0	582	1	1	194	1e-103	380
contig02436	gi|147899069|ref|NP_001090517.1|	mitochondrial ribosomal protein S9 [Xenopus laevis]	63.87	191	69	0	598	26	194	384	4e-59	231
contig02437	gi|213514868|ref|NP_001133685.1|	protein phosphatase methylesterase 1 [Salmo salar]	90.57	244	23	0	781	50	1	244	4e-102	375
contig02439	gi|97054544|sp|Q6NRH0.2|KLH12_XENLA	Kelch-like protein 12 [Xenopus laevis]	91.01	89	8	0	269	3	310	398	4e-76	171
contig02441	gi|291190212|ref|NP_001167207.1|	Zinc transporter SLC39A11 [Salmo salar]	84.03	119	19	0	23	379	1	119	2e-50	201
contig02442	gi|317419517|emb|CBN81554.1|	'Ornithine aminotransferase, mitochondrial ' [Dicentrarchus labrax]	83.6	439	72	1	73	1389	3	440	0	728
contig02445	gi|223646388|gb|ACN09952.1|	Cytochrome c oxidase subunit 5A, mitochondrial precursor [Salmo salar]	86.43	140	19	0	62	481	6	145	1e-65	253
contig02446	gi|51468069|ref|NP_001003889.1|	proteasome subunit beta type-1 [Danio rerio]	91.56	237	20	0	1369	659	1	237	1e-124	451
contig02447	gi|334342441|ref|XP_001367488.2|	PREDICTED: transmembrane protein 110-like [Monodelphis domestica]	88.59	149	17	0	449	3	24	172	5e-74	281
contig02448	gi|51556255|ref|NP_001003944.1|	actin-related protein 3 [Danio rerio]	98.79	414	5	0	2	1243	5	418	0	846
contig02450	gi|41055943|ref|NP_956435.1|	centromere/kinetochore protein zw10 homolog [Danio rerio]	71.31	237	68	1	3	713	286	519	4e-91	338
contig02451	gi|113676580|ref|NP_001038220.1|	hypothetical protein LOC336888 [Danio rerio]	61.33	150	49	4	9	431	218	364	5e-30	134
contig02453	gi|224613218|gb|ACN60188.1|	Heterogeneous nuclear ribonucleoprotein Q [Salmo salar]	96.74	184	6	0	2	553	12	195	1e-98	362
contig02455	gi|113374131|ref|NP_001038175.1|	hypothetical protein LOC557283 [Danio rerio]	52.04	196	94	4	646	59	154	342	2e-39	166
contig02456	gi|123230862|emb|CAI21367.3|	novel protein similar to vertebrate plexin C1 (PLXNC1) [Danio rerio]	50.56	89	44	0	272	6	26	114	7e-23	110
contig02457	gi|47225498|emb|CAG11981.1|	unnamed protein product [Tetraodon nigroviridis]	94.67	169	9	0	509	3	120	288	2e-82	308
contig02458	gi|45709332|gb|AAH67565.1|	Solute carrier family 25 (mitochondrial carrier; phosphate carrier), member 3 [Danio rerio]	88.7	345	37	2	16	1044	1	342	5e-176	622
contig02459	gi|327274200|ref|XP_003221866.1|	PREDICTED: calcium/calmodulin-dependent protein kinase type II subunit delta-like isoform 2 [Anolis carolinensis]	94.81	308	16	0	924	1	28	335	6e-169	597
contig02460	gi|213515408|ref|NP_001134257.1|	Survival of motor neuron-related-splicing factor 30 [Salmo salar]	74.07	162	39	1	477	1	18	179	1e-43	179
contig02461	gi|47550721|ref|NP_999870.1|	hypothetical protein LOC334166 [Danio rerio]	92.28	259	19	1	830	57	46	304	8e-133	477
contig02463	gi|190194317|ref|NP_001121726.1|	mitofusin-2 [Danio rerio]	94.42	466	26	0	1663	266	108	573	0	855
contig02465	gi|229892338|ref|NP_001093564.2|	hypothetical protein LOC100005564 [Danio rerio]	45.68	451	237	8	258	1586	6	444	2e-96	357
contig02466	gi|18858599|ref|NP_571489.1|	eph receptor B4a [Danio rerio]	76.92	169	38	1	505	2	486	654	8e-67	256
contig02467	gi|292611903|ref|XP_002661248.1|	PREDICTED: multidrug resistance-associated protein 1 [Danio rerio]	87.24	290	37	0	871	2	1079	1368	1e-140	503
contig02468	gi|213515166|ref|NP_001133431.1|	HEXIM protein [Salmo salar]	70.24	289	72	4	7	831	81	367	1e-66	258
contig02469	gi|289186621|gb|ADC91921.1|	UDP glucuronosyltransferase 1 family polypeptide a3 isoform 1 [Danio rerio]	69.38	258	78	1	773	3	204	461	6e-107	391
contig02470	gi|47228738|emb|CAG07470.1|	unnamed protein product [Tetraodon nigroviridis]	89.09	165	17	1	13	504	1	165	5e-83	310
contig02471	gi|121583897|ref|NP_001073470.1|	tuftelin [Danio rerio]	61.98	121	46	2	365	3	6	118	1e-28	130
contig02472	gi|326678418|ref|XP_001332567.3|	PREDICTED: hypothetical protein LOC792924 [Danio rerio]	51.15	305	142	7	1240	347	19	295	1e-65	255
contig02473	gi|226443384|ref|NP_001140113.1|	otubain 1 [Salmo salar]	89.77	215	22	0	933	289	55	269	8e-111	404
contig02475	gi|125809503|ref|XP_001344878.1|	PREDICTED: hypothetical protein LOC100005990 [Danio rerio]	45.88	85	46	1	620	366	141	224	1e-13	80.9
contig02476	gi|94732448|emb|CAK11130.1|	novel protein similar to vertebrate solute carrier family 6 (neurotransmitter transporter), member 15 (SLC6A15) [Danio rerio]	84.96	532	74	2	1580	3	6	537	0	808
contig02477	gi|291190518|ref|NP_001167127.1|	MARVEL domain-containing protein 2 [Salmo salar]	71.78	202	57	1	608	3	265	464	4e-138	301
contig02478	gi|94733798|emb|CAK05029.1|	novel protein similar to vertebrate UDP-N-acetyl-alpha-D-galactosamine:polypeptide N-acetylgalactosaminyltransferase 4 (GalNAc-T4) (GALNT4) [Danio rerio]	79.62	476	94	2	3184	1766	1	474	0	806
contig02479	gi|291190510|ref|NP_001167125.1|	RNA polymerase-associated protein CTR9 homolog [Salmo salar]	99.4	168	1	0	2	505	327	494	4e-92	340
contig02480	gi|221221970|gb|ACM09646.1|	Growth arrest and DNA-damage-inducible protein GADD45 alpha [Salmo salar]	88.05	159	19	0	11	487	1	159	3e-78	296
contig02481	gi|47215426|emb|CAG01123.1|	unnamed protein product [Tetraodon nigroviridis]	53.76	173	80	1	2	520	223	394	2e-45	186
contig02482	gi|66472608|ref|NP_001018407.1|	cystinosin [Danio rerio]	72.56	164	45	1	492	1	132	294	1e-63	247
contig02483	gi|126335087|ref|XP_001363592.1|	PREDICTED: tripartite motif-containing protein 14-like [Monodelphis domestica]	45.76	413	221	2	1292	63	78	490	1e-102	378
contig02484	gi|308322415|gb|ADO28345.1|	ADP-ribosylation factor-related protein 1 [Ictalurus furcatus]	93.28	119	8	0	600	244	80	198	7e-60	234
contig02486	gi|27545303|ref|NP_775383.1|	laminin subunit beta-4 precursor [Danio rerio]	82.25	169	30	0	508	2	59	227	1e-80	302
contig02487	gi|113677594|ref|NP_001038407.1|	poly [ADP-ribose]	91.26	206	18	0	620	3	523	728	6e-105	384
contig02488	gi|223649434|gb|ACN11475.1|	Transposable element Tcb1 transposase [Salmo salar]	52.69	93	44	2	1119	1397	138	221	2e-20	89
contig02489	gi|223649434|gb|ACN11475.1|	Transposable element Tcb1 transposase [Salmo salar]	69.39	49	15	0	136	282	126	174	5e-20	73.6
contig02493	gi|47223926|emb|CAG06103.1|	unnamed protein product [Tetraodon nigroviridis]	54.99	391	111	3	6	983	1144	1534	3e-113	412
contig02494	gi|225707818|gb|ACO09755.1|	DNA-directed RNA polymerase II 33 kDa polypeptide [Osmerus mordax]	96.88	224	7	0	672	1	2	225	2e-125	452
contig02495	gi|47219258|emb|CAG11720.1|	unnamed protein product [Tetraodon nigroviridis]	65.03	143	40	1	503	105	721	863	1e-37	159
contig02497	gi|189533822|ref|XP_001345114.2|	PREDICTED: calpain-5-like [Danio rerio]	91.03	223	20	0	671	3	75	297	3e-119	431
contig02499	gi|189533822|ref|XP_001345114.2|	PREDICTED: calpain-5-like [Danio rerio]	82.85	344	59	0	4417	3386	299	642	2e-170	605
contig02500	gi|223647430|gb|ACN10473.1|	Splicing factor 3B subunit 3 [Salmo salar]	99.29	283	2	0	849	1	86	368	7e-163	577
contig02501	gi|171362735|dbj|BAG14374.1|	retinoid X receptor gamma homolog [Lepisosteus platyrhinchus]	90.57	53	5	0	160	2	11	63	7e-10	67.4
contig02502	gi|224074847|ref|XP_002187496.1|	PREDICTED: similar to zinc finger protein 750 [Taeniopygia guttata]	33.49	209	111	7	598	56	507	711	2e-09	67.8
contig02503	gi|47220749|emb|CAG11818.1|	unnamed protein product [Tetraodon nigroviridis]	82.01	189	34	0	569	3	244	432	5e-87	324
contig02504	gi|226442666|ref|NP_001140127.1|	ubiquitin-fold modifier-conjugating enzyme 1 [Salmo salar]	96.27	161	6	0	855	373	7	167	7e-89	331
contig02507	gi|292619482|ref|XP_002663995.1|	PREDICTED: ATP-dependent RNA helicase DHX8 isoform 3 [Danio rerio]	76.19	105	25	0	315	1	1	105	2e-34	149
contig02509	gi|209154088|gb|ACI33276.1|	Tropomyosin-1 alpha chain [Salmo salar]	93.96	149	9	0	481	35	136	284	2e-54	215
contig02512	gi|134085924|ref|NP_001076842.1|	cyclin-I [Bos taurus]	61.4	386	148	4	2076	922	1	376	6e-118	430
contig02514	gi|47217560|emb|CAG02487.1|	unnamed protein product [Tetraodon nigroviridis]	96.95	164	5	0	492	1	1	164	1e-86	323
contig02516	gi|317420019|emb|CBN82055.1|	Plexin domain-containing protein 2 [Dicentrarchus labrax]	82.28	412	71	2	3	1232	84	494	0	659
contig02517	gi|149042444|gb|EDL96151.1|	G protein-coupled receptor 64, isoform CRA_b [Rattus norvegicus]	58.25	297	124	2	1378	488	668	962	7e-78	296
contig02519	gi|326669837|ref|XP_003199093.1|	PREDICTED: protein KIAA0664 homolog [Danio rerio]	62.54	686	256	5	2431	377	110	772	0	803
contig02520	gi|259155104|ref|NP_001158793.1|	formimidoyltransferase-cyclodeaminase [Salmo salar]	85.36	239	35	0	718	2	7	245	6e-117	424
contig02522	gi|148725508|emb|CAN88772.1|	cysteine conjugate-beta lyase; cytoplasmic (glutamine transaminase K, kyneurenine aminotransferase) [Danio rerio]	79.08	411	86	0	1606	374	36	446	0	685
contig02523	gi|47230360|emb|CAF99553.1|	unnamed protein product [Tetraodon nigroviridis]	71.76	170	46	1	506	3	29	198	2e-71	271
contig02524	gi|326669016|ref|XP_002662661.2|	PREDICTED: hypothetical protein LOC100331508 [Danio rerio]	40.2	204	115	3	593	3	138	338	5e-36	154
contig02526	gi|223648108|gb|ACN10812.1|	6-phosphogluconate dehydrogenase, decarboxylating [Salmo salar]	91.81	476	39	0	126	1553	1	476	0	880
contig02528	gi|317420024|emb|CBN82060.1|	ADP-ribosylation factor-like protein 5B [Dicentrarchus labrax]	100	160	0	0	481	2	13	172	1e-88	329
contig02529	gi|41152388|ref|NP_956302.1|	pancreatic progenitor cell differentiation and proliferation factor B [Danio rerio]	77.78	108	21	2	613	299	1	108	3e-32	143
contig02530	gi|62955535|ref|NP_001017781.1|	rho GTPase-activating protein 1 [Danio rerio]	69.76	248	74	1	3	743	185	432	2e-89	333
contig02532	gi|70887731|ref|NP_001020711.1|	protein Wnt-7a [Danio rerio]	96.45	169	6	0	2	508	13	181	4e-83	310
contig02533	gi|209572892|sp|Q5U3U3.2|CPT2_DANRE	RecName: Full=Carnitine O-palmitoyltransferase 2, mitochondrial; AltName: Full=Carnitine palmitoyltransferase II; Short=CPT II; Flags: Precursor_x0001_gi|169158305|emb|CAQ13312.1| carnitine palmitoyltransferase II [Danio rerio]	86.79	53	7	0	44	202	616	668	5e-21	106
contig02534	gi|261337154|ref|NP_001159730.1|	coiled-coil domain containing 90B [Danio rerio]	75.31	81	20	0	243	1	23	103	7e-21	103
contig02535	gi|291190474|ref|NP_001167120.1|	Tumor necrosis factor receptor superfamily member 6 [Salmo salar]	37.89	95	58	2	750	469	204	296	5e-10	69.3
contig02536	gi|213512578|ref|NP_001133445.1|	Vacuolar protein sorting-associated protein 26B-B [Salmo salar]	96	175	7	0	527	3	30	204	1e-95	352
contig02540	gi|194228557|ref|XP_001495505.2|	PREDICTED: coiled-coil domain containing 131 [Equus caballus]	40.37	374	215	12	1098	1	125	447	3e-34	150
contig02541	gi|190336615|gb|AAI62095.1|	DeltaC [Danio rerio]	74.03	539	138	2	105	1715	20	556	0	931
contig02543	gi|41054754|ref|NP_956641.1|	transmembrane protein 54 [Danio rerio]	57.69	234	99	2	98	799	1	229	2e-33	148
contig02544	gi|209730742|gb|ACI66240.1|	Eukaryotic translation initiation factor 3 subunit K [Salmo salar]	97.27	220	6	0	780	121	1	220	1e-120	437
contig02546	gi|189528885|ref|XP_691464.3|	PREDICTED: carboxypeptidase D [Danio rerio]	78.27	336	73	0	3	1010	933	1268	3e-177	525
contig02547	gi|209572657|sp|Q5I2W8.2|NBN_DANRE	RecName: Full=Nibrin; AltName: Full=Nijmegen breakage syndrome protein 1 homolog_x0001_gi|190338679|gb|AAI62723.1| Zgc:194152 [Danio rerio]	66.81	229	76	1	2	688	10	230	5e-120	288
contig02548	gi|225707294|gb|ACO09493.1|	UPF0279 protein C14orf129 homolog [Osmerus mordax]	88.5	113	13	0	868	530	21	133	1e-48	197
contig02549	gi|291190717|ref|NP_001167047.1|	Zinc finger protein ubi-d4 [Salmo salar]	87.64	89	11	0	268	2	203	291	8e-25	117
contig02550	gi|334311262|ref|XP_001374459.2|	PREDICTED: transcriptional repressor protein YY1 [Monodelphis domestica]	98.21	112	2	0	552	217	218	329	1e-91	193
contig02552	gi|213511242|ref|NP_001133519.1|	Granulins [Salmo salar]	62.9	186	60	1	2	532	503	688	4e-74	282
contig02553	gi|41055807|ref|NP_957272.1|	protein kinase C beta type [Danio rerio]	90.31	413	40	1	1602	364	259	670	0	720
contig02554	gi|225707066|gb|ACO09379.1|	Eukaryotic translation initiation factor 3 subunit 2 [Osmerus mordax]	94.77	325	17	0	1305	331	1	325	0	647
contig02556	gi|185135266|ref|NP_001117957.1|	Foxl2 ortholog [Oncorhynchus mykiss]	88.89	81	9	0	1137	895	222	302	1e-21	108
contig02557	gi|209733824|gb|ACI67781.1|	Dehydrogenase/reductase SDR family member 13 precursor [Salmo salar]	82.03	306	55	0	1	918	12	317	2e-126	458
contig02559	gi|213514590|ref|NP_001135269.1|	Very long-chain acyl-CoA synthetase [Salmo salar]	85.22	115	17	0	2	346	274	388	5e-55	217
contig02561	gi|326664838|ref|XP_003197898.1|	PREDICTED: nucleoprotein TPR [Danio rerio]	83.56	219	31	3	750	109	2097	2315	2e-89	333
contig02562	gi|292618017|ref|XP_699436.4|	PREDICTED: peptidyl-glycine alpha-amidating monooxygenase A [Danio rerio]	78.39	236	51	0	803	96	122	357	9e-112	407
contig02565	gi|125804583|ref|XP_692034.2|	PREDICTED: TBC1 domain family member 9 isoform 2 [Danio rerio]	81.91	199	36	0	677	81	873	1071	1e-86	323
contig02566	gi|326672986|ref|XP_687465.4|	PREDICTED: myoferlin [Danio rerio]	74.14	263	68	0	1015	227	1149	1411	1e-130	389
contig02567	gi|190339516|gb|AAI62720.1|	Ptpn4 protein [Danio rerio]	88.09	235	28	0	1	705	692	926	5e-121	438
contig02568	gi|47226503|emb|CAG08519.1|	unnamed protein product [Tetraodon nigroviridis]	80.63	191	15	1	508	2	145	335	2e-76	288
contig02569	gi|50539670|ref|NP_001002300.1|	hypothetical protein LOC336578 [Danio rerio]	37.8	254	152	7	796	53	302	527	6e-20	102
contig02571	gi|326668882|ref|XP_002662591.2|	PREDICTED: cysteinyl leukotriene receptor 1-like, partial [Danio rerio]	55.92	245	104	5	1226	504	107	337	7e-60	236
contig02573	gi|118082343|ref|XP_416045.2|	PREDICTED: similar to Transmembrane protein 16F [Gallus gallus]	85.81	148	21	0	544	101	526	673	8e-73	276
contig02574	gi|41055722|ref|NP_956477.1|	WASH complex subunit strumpellin [Danio rerio]	94.92	197	10	0	96	686	1	197	1e-93	347
contig02575	gi|47226573|emb|CAG08589.1|	unnamed protein product [Tetraodon nigroviridis]	66.67	165	55	0	3	497	412	576	7e-67	235
contig02576	gi|225704850|gb|ACO08271.1|	Proteasome subunit beta type 6 precursor [Oncorhynchus mykiss]	71.7	106	30	0	344	27	105	210	7e-40	167
contig02577	gi|335955210|gb|AEH76611.1|	signal sequence receptor beta [Epinephelus bruneus]	98.78	82	1	0	808	563	104	185	1e-40	171
contig02578	gi|317420086|emb|CBN82122.1|	PX domain-containing protein [Dicentrarchus labrax]	78.98	157	33	0	5	475	77	233	1e-65	254
contig02581	gi|225717020|gb|ACO14356.1|	Transmembrane emp24 domain-containing protein 9 precursor [Esox lucius]	95.45	220	10	0	2877	2218	4	223	4e-116	424
contig02583	gi|50344818|ref|NP_001002082.1|	translocon-associated protein subunit delta [Danio rerio]	88.41	164	19	0	102	593	5	168	1e-79	300
contig02584	gi|292614516|ref|XP_002662297.1|	PREDICTED: e3 ubiquitin-protein ligase TRIM21-like [Danio rerio]	29.35	92	65	0	111	386	332	423	2e-16	50.1
contig02586	gi|41053361|ref|NP_956892.1|	interferon regulatory factor 6 [Danio rerio]	83.83	235	37	1	909	208	258	492	5e-112	408
contig02587	gi|209155396|gb|ACI33930.1|	NADH-ubiquinone oxidoreductase 75 kDa subunit, mitochondrial precursor [Salmo salar]	86.24	734	99	3	44	2239	6	738	0	1289
contig02589	gi|292628233|ref|XP_001920731.2|	PREDICTED: interferon-induced GTP-binding protein Mx-like [Danio rerio]	47.87	94	49	0	479	198	541	634	5e-17	91.3
contig02591	gi|327286530|ref|XP_003227983.1|	PREDICTED: myotubularin-related protein 9-like [Anolis carolinensis]	50.21	243	110	4	721	26	50	281	7e-51	204
contig02593	gi|47221540|emb|CAF97805.1|	unnamed protein product [Tetraodon nigroviridis]	68.98	274	83	1	318	1133	25	298	7e-105	385
contig02596	gi|71834540|ref|NP_001025370.1|	diamine N-acetyltransferase 1 [Danio rerio]	81.87	171	31	0	6	518	1	171	9e-80	301
contig02597	gi|61806462|ref|NP_001013463.1|	leucine-rich repeat-containing protein 1 [Danio rerio]	85.71	147	21	0	850	410	263	409	2e-112	255
contig02598	gi|254028264|ref|NP_957073.2|	oxoglutarate (alpha-ketoglutarate) dehydrogenase (lipoamide) [Danio rerio]	95.72	257	11	0	22	792	89	345	9e-148	497
contig02600	gi|118364778|ref|XP_001015610.1|	Helicase conserved C-terminal domain containing protein [Tetrahymena thermophila]	25.26	1255	848	37	5949	2455	1652	2789	5e-82	312
contig02601	gi|47123241|gb|AAH70003.1|	Ap1s1 protein [Danio rerio]	98.92	93	1	0	439	717	26	118	1e-53	190
contig02602	gi|41393127|ref|NP_958893.1|	RAB5A, member RAS oncogene family, a [Danio rerio]	91.96	112	9	0	340	5	105	216	1e-52	209
contig02603	gi|147899221|ref|NP_001080535.1|	RAB5A, member RAS oncogene family [Xenopus laevis]	99.03	103	1	0	311	3	1	103	2e-52	209
contig02604	gi|45387673|ref|NP_991193.1|	hyccin [Danio rerio]	88.09	235	28	0	705	1	9	243	2e-109	399
contig02607	gi|47206888|emb|CAF95670.1|	unnamed protein product [Tetraodon nigroviridis]	35.39	243	131	10	1157	507	568	772	1e-17	95.9
contig02608	gi|225716898|gb|ACO14295.1|	Ubiquitin-like protein FUBI [Esox lucius]	84.21	133	21	0	115	513	1	133	2e-48	196
contig02609	gi|47086807|ref|NP_997776.1|	very long-chain specific acyl-CoA dehydrogenase, mitochondrial [Danio rerio]	86.12	634	87	1	1986	88	26	659	0	1085
contig02610	gi|47221032|emb|CAG12726.1|	unnamed protein product [Tetraodon nigroviridis]	81.01	179	34	0	562	26	315	493	1e-80	303
contig02611	gi|221222104|gb|ACM09713.1|	C16orf14 [Salmo salar]	82.35	102	18	0	63	368	29	130	8e-43	179
contig02613	gi|47222894|emb|CAF96561.1|	unnamed protein product [Tetraodon nigroviridis]	64.2	257	92	1	3	773	140	395	6e-76	289
contig02614	gi|205277327|ref|NP_998525.2|	programmed cell death 6 interacting protein [Danio rerio]	79.21	303	63	0	920	12	425	727	1e-136	490
contig02615	gi|157644743|gb|ABV59077.1|	cathepsin D [Lates calcarifer]	84.46	251	39	0	754	2	1	251	1e-113	413
contig02616	gi|209737440|gb|ACI69589.1|	Ras-like protein family member 11B [Salmo salar]	81.45	124	22	1	2	370	36	159	2e-70	202
contig02617	gi|1351179|sp|P49696.1|SYVC_FUGRU	RecName: Full=Valyl-tRNA synthetase; AltName: Full=Valine--tRNA ligase; Short=ValRS_x0001_gi|1041396|emb|CAA62967.1| valyl-tRNA synthetase [Takifugu rubripes]	89.46	332	35	0	996	1	236	567	0	647
contig02619	gi|292630371|ref|XP_002667853.1|	PREDICTED: ragulator complex protein PDRO-like [Danio rerio]	82.5	160	28	0	1898	1419	1	160	2e-58	232
contig02620	gi|147902653|ref|NP_001085858.1|	proteasome (prosome, macropain) 26S subunit, non-ATPase, 14 [Xenopus laevis]	99.35	306	2	0	79	996	1	306	2e-173	612
contig02623	gi|301617835|ref|XP_002938345.1|	PREDICTED: hypothetical protein LOC100487733 [Xenopus (Silurana) tropicalis]	37.06	170	107	1	1	510	409	577	2e-27	125
contig02624	gi|221219612|gb|ACM08467.1|	Hepatitis B virus X-interacting protein [Salmo salar]	88.73	71	8	0	733	521	21	91	5e-29	132
contig02625	gi|182890078|gb|AAI65249.1|	Smc3 protein [Danio rerio]	97.67	344	8	0	1034	3	307	650	4e-172	608
contig02626	gi|225708530|gb|ACO10111.1|	La protein homolog [Osmerus mordax]	80.66	181	35	0	550	8	28	208	3e-83	312
contig02628	gi|47229443|emb|CAF99431.1|	unnamed protein product [Tetraodon nigroviridis]	66.67	162	50	2	911	438	221	382	2e-54	217
contig02629	gi|51226300|ref|NP_998513.2|	protein NDRG1 isoform 2 [Danio rerio]	80.44	317	62	1	1167	217	1	316	5e-159	496
contig02630	gi|335299578|ref|XP_001927797.2|	PREDICTED: male-specific lethal 2 homolog [Sus scrofa]	92.56	121	9	1	2	364	384	503	9e-60	233
contig02634	gi|224587628|gb|ACN58691.1|	Beta-1-syntrophin [Salmo salar]	89.71	136	14	0	410	3	1	136	1e-62	242
contig02635	gi|153792296|ref|NP_001093482.1|	choline/ethanolamine kinase [Danio rerio]	81.82	121	22	1	747	385	223	340	2e-99	202
contig02638	gi|313482867|ref|NP_001004594.2|	carnitine O-acetyltransferase b [Danio rerio]	74.84	155	39	0	475	11	38	192	6e-65	250
contig02639	gi|221219922|gb|ACM08622.1|	Cellular nucleic acid-binding protein [Salmo salar]	85.37	164	21	2	39	521	1	164	2e-83	314
contig02642	gi|192455674|ref|NP_001122236.1|	lipase maturation factor 2 [Danio rerio]	71.06	311	90	2	2	934	95	403	5e-103	379
contig02643	gi|326672358|ref|XP_003199648.1|	PREDICTED: alpha-N-acetylgalactosaminide alpha-2,6-sialyltransferase 1 [Danio rerio]	60.48	167	66	0	79	579	73	239	6e-56	221
contig02644	gi|320202971|ref|NP_001038707.2|	CAS1 domain-containing protein 1 [Danio rerio]	86.11	216	30	0	1	648	418	633	7e-107	384
contig02645	gi|62122795|ref|NP_001014325.1|	erlin-1 [Danio rerio]	76.06	188	45	2	918	355	159	340	1e-58	231
contig02646	gi|157841223|ref|NP_001103185.1|	hypothetical protein LOC569719 [Danio rerio]	68.88	241	75	1	726	4	1	240	2e-109	399
contig02647	gi|62955241|ref|NP_001017632.1|	N-alpha-acetyltransferase 40, NatD catalytic subunit [Danio rerio]	88.39	224	26	0	1437	766	1	224	1e-104	385
contig02649	gi|3128245|gb|AAC18821.1|	transcription factor Val [Danio rerio]	84.44	45	7	0	3	137	312	356	3e-13	81.3
contig02651	gi|47215253|emb|CAG01145.1|	unnamed protein product [Tetraodon nigroviridis]	82.47	194	33	1	3	581	78	271	3e-68	261
contig02653	gi|47223190|emb|CAG11325.1|	unnamed protein product [Tetraodon nigroviridis]	70.48	210	58	1	703	86	309	518	2e-80	303
contig02654	gi|223648146|gb|ACN10831.1|	Choline transporter-like protein 2 [Salmo salar]	70.72	403	117	1	60	1265	9	411	0	491
contig02655	gi|213511308|ref|NP_001133580.1|	Kelch-like protein 13 [Salmo salar]	66.67	111	27	2	595	293	628	738	4e-37	158
contig02656	gi|317419521|emb|CBN81558.1|	Ubiquitin thioesterase ZRANB1 [Dicentrarchus labrax]	98.2	222	4	0	667	2	448	669	9e-130	466
contig02657	gi|47213040|emb|CAF93449.1|	unnamed protein product [Tetraodon nigroviridis]	73	100	27	0	1	300	104	203	1e-39	166
contig02658	gi|220672805|emb|CAX14204.1|	solute carrier family 33 (acetyl-CoA transporter), member 1 [Danio rerio]	87.8	164	20	0	2	493	74	237	6e-81	303
contig02661	gi|47087003|ref|NP_998515.1|	ras homolog gene family, member Ac [Danio rerio]	98.95	190	2	0	24	593	1	190	2e-105	387
contig02662	gi|47087259|ref|NP_998680.1|	ubiquitin-conjugating enzyme E2 variant 2 [Danio rerio]	87.88	132	16	0	2204	1809	14	145	3e-63	248
contig02667	gi|213511452|ref|NP_001133635.1|	Integral membrane protein GPR175 [Salmo salar]	74.77	107	27	1	184	504	1	106	4e-40	167
contig02669	gi|21427324|gb|AAM53187.1|	Hsp70 protein [Mitsukurina owstoni]	90.97	155	14	0	5	469	253	407	1e-53	213
contig02671	gi|291190768|ref|NP_001167308.1|	lysosomal protein NCU-G1 [Salmo salar]	64.29	112	40	0	2	337	66	177	1e-34	149
contig02674	gi|318037555|ref|NP_001188239.1|	tRNA selenocysteine 1-associated protein 1-like [Ictalurus punctatus]	65.69	102	35	1	132	437	97	182	7e-46	130
contig02675	gi|225708016|gb|ACO09854.1|	26S proteasome non-ATPase regulatory subunit 6 [Osmerus mordax]	95.92	368	15	0	1	1104	22	389	0	702
contig02676	gi|213514930|ref|NP_001135243.1|	Eukaryotic translation initiation factor 2 subunit 2 [Salmo salar]	77.02	161	37	0	483	1	10	170	9e-34	142
contig02677	gi|317419413|emb|CBN81450.1|	'Caspase 7, apoptosis-related cysteine peptidase' [Dicentrarchus labrax]	97.33	150	4	0	496	47	154	303	1e-82	309
contig02679	gi|326677369|ref|XP_003200817.1|	PREDICTED: homeobox-containing protein 1 isoform 2 [Danio rerio]	93.45	168	10	1	502	2	190	357	3e-86	320
contig02680	gi|63100822|gb|AAH95567.1|	Chchd3 protein [Danio rerio]	68.87	151	42	1	3	440	166	316	5e-56	221
contig02681	gi|158254073|gb|AAI54272.1|	LOC563842 protein [Danio rerio]	61.82	55	21	0	481	317	354	408	7e-13	77.4
contig02682	gi|51467924|ref|NP_001003847.1|	THO complex subunit 2 [Danio rerio]	93.62	235	15	0	2	706	776	1010	1e-118	429
contig02684	gi|41055072|ref|NP_957359.1|	surfeit locus protein 6 [Danio rerio]	42.28	149	82	4	626	192	1	134	2e-13	80.9
contig02685	gi|62130770|gb|AAX68425.1|	Toll-like receptor 3 [Oncorhynchus mykiss]	69.15	188	58	0	564	1	514	701	2e-70	268
contig02687	gi|317419727|emb|CBN81763.1|	Copine-3 [Dicentrarchus labrax]	78.63	131	28	0	1	393	383	513	1e-51	207
contig02688	gi|326669419|ref|XP_001922767.2|	PREDICTED: vacuolar protein sorting-associated protein 13C [Danio rerio]	71.54	246	70	1	2	739	2357	2600	2e-95	352
contig02689	gi|213512793|ref|NP_001133527.1|	CDC-like kinase 4 [Salmo salar]	49.54	109	48	4	403	98	1	106	8e-19	97.1
contig02691	gi|50345002|ref|NP_001002173.1|	nuclear receptor subfamily 4 group A member 1 [Danio rerio]	73.18	578	149	5	66	1781	1	574	0	728
contig02693	gi|326663969|ref|XP_693816.4|	PREDICTED: si:ch211-208h7.4 [Danio rerio]	72.51	291	80	1	874	2	471	760	1e-119	433
contig02694	gi|292618678|ref|XP_693735.4|	PREDICTED: protein polybromo-1 [Danio rerio]	80.52	154	30	0	464	3	462	615	5e-48	194
contig02695	gi|318037273|ref|NP_001188001.1|	fam18b [Ictalurus punctatus]	80.21	192	38	0	823	248	7	198	6e-90	335
contig02698	gi|194222415|ref|XP_001499419.2|	PREDICTED: similar to signal transducer and activator of transcription 1 [Equus caballus]	83.21	131	22	0	393	1	247	377	3e-46	188
contig02699	gi|259089109|ref|NP_001158591.1|	cold inducible RNA binding protein [Oncorhynchus mykiss]	87.65	81	10	0	2029	1787	1	81	2e-32	145
contig02703	gi|327269010|ref|XP_003219288.1|	PREDICTED: transcription initiation factor TFIID subunit 13-like [Anolis carolinensis]	100	94	0	0	302	21	31	124	1e-46	189
contig02704	gi|326924583|ref|XP_003208505.1|	PREDICTED: transcriptional regulator Kaiso-like [Meleagris gallopavo]	44.44	72	40	2	552	337	608	675	1e-06	57
contig02705	gi|93141237|sp|P53569.2|CEBPZ_MOUSE	RecName: Full=CCAAT/enhancer-binding protein zeta; AltName: Full=CCAAT-box-binding transcription factor; Short=CBF; Short=CCAAT-binding factor_x0001_gi|148706525|gb|EDL38472.1| mCG12062, isoform CRA_a [Mus musculus]	50	158	79	3	2	475	894	1040	3e-29	133
contig02706	gi|326674688|ref|XP_003200185.1|	PREDICTED: u4/U6 small nuclear ribonucleoprotein Prp3-like [Danio rerio]	83.84	297	48	2	1	891	405	699	9e-136	488
contig02709	gi|50344832|ref|NP_001002089.1|	tumor susceptibility gene 101 protein [Danio rerio]	97.11	173	5	0	634	116	218	390	1e-87	326
contig02710	gi|326912426|ref|XP_003202552.1|	PREDICTED: LOW QUALITY PROTEIN: inositol 1,4,5-trisphosphate receptor type 2-like [Meleagris gallopavo]	90.53	190	18	0	1	570	534	723	1e-94	349
contig02711	gi|319738633|ref|NP_957169.2|	myoferlin [Danio rerio]	79.72	217	44	0	653	3	1506	1722	2e-118	370
contig02713	gi|224064163|ref|XP_002188183.1|	PREDICTED: hypothetical protein [Taeniopygia guttata]	63.41	276	99	2	13	834	89	363	1e-103	381
contig02714	gi|1289312|emb|CAA66065.1|	T-cell antigen receptor [Salmo salar]	48.45	161	76	3	1144	683	6	165	1e-30	138
contig02716	gi|83415134|ref|NP_001032784.1|	hypothetical protein LOC567972 [Danio rerio]	67.26	168	55	0	223	726	16	183	3e-64	251
contig02717	gi|126297787|ref|XP_001364969.1|	PREDICTED: protein PRRC2B isoform 1 [Monodelphis domestica]	71.04	183	51	2	703	161	1695	1877	6e-66	254
contig02719	gi|125854492|ref|XP_691143.2|	PREDICTED: myosin-Vc [Danio rerio]	61.43	210	81	0	633	4	838	1047	1e-52	210
contig02720	gi|226442947|ref|NP_001139994.1|	Sorcin [Salmo salar]	82.18	174	31	0	139	660	33	206	2e-81	307
contig02721	gi|123889259|sp|Q1LYM3.1|SPIR1_DANRE	RecName: Full=Protein spire homolog 1_x0001_gi|94732838|emb|CAK11121.1| novel protein similar to vertebrate spire homolog 1 (Drosophila) (SPIRE1) [Danio rerio]	72.7	337	74	5	958	2	184	519	9e-118	427
contig02725	gi|198418237|ref|XP_002129036.1|	PREDICTED: similar to phosphatidylinositol 4-kinase type 2 alpha [Ciona intestinalis]	62.63	99	36	1	518	225	359	457	2e-90	137
contig02726	gi|189527793|ref|XP_687696.3|	PREDICTED: neuroblast differentiation-associated protein AHNAK [Danio rerio]	39.66	870	470	30	2446	2	1	816	1e-116	426
contig02727	gi|256418951|ref|NP_001119851.1|	long-chain-fatty-acid--CoA ligase ACSBG2 [Danio rerio]	71.39	353	101	0	3	1061	220	572	1e-145	520
contig02728	gi|220679189|emb|CAX13320.1|	TAF5 RNA polymerase II, TATA box binding protein (TBP)-associated factor [Danio rerio]	92.52	214	16	0	642	1	375	588	5e-116	421
contig02729	gi|291395392|ref|XP_002714092.1|	PREDICTED: GC-rich promoter binding protein 1 isoform 2 [Oryctolagus cuniculus]	69.32	176	47	4	6	512	295	469	4e-59	231
contig02730	gi|47220859|emb|CAG00066.1|	unnamed protein product [Tetraodon nigroviridis]	45.39	304	165	6	910	2	711	1005	3e-69	266
contig02731	gi|50745880|ref|XP_420280.1|	PREDICTED: similar to Cetn2-prov protein [Gallus gallus]	88.95	172	19	0	140	655	1	172	3e-81	306
contig02733	gi|47225064|emb|CAF97479.1|	unnamed protein product [Tetraodon nigroviridis]	93.41	182	12	0	548	3	1991	2172	1e-92	342
contig02735	gi|209155154|gb|ACI33809.1|	3-ketoacyl-CoA thiolase, mitochondrial [Salmo salar]	88.83	349	39	0	1	1047	49	397	1e-180	637
contig02736	gi|113681112|ref|NP_001038538.1|	heat shock protein 90-alpha 2 [Danio rerio]	97.86	373	8	0	1428	310	362	734	0	658
contig02738	gi|157888663|emb|CAP09457.1|	novel protein similar to human matrin 3 (MATR3) [Danio rerio]	40.59	101	59	1	501	202	128	228	1e-11	76.3
contig02739	gi|209155424|gb|ACI33944.1|	F-actin-capping protein subunit beta [Salmo salar]	98.13	267	5	0	927	127	6	272	4e-148	528
contig02740	gi|225706668|gb|ACO09180.1|	Retinol dehydrogenase 3 [Osmerus mordax]	74.74	293	74	0	2465	1587	24	316	9e-131	473
contig02742	gi|223647932|gb|ACN10724.1|	DNA damage-binding protein 1 [Salmo salar]	99.1	222	2	0	668	3	14	235	1e-123	446
contig02743	gi|85541537|gb|ABC70998.1|	caspase-9 [Dicentrarchus labrax]	69.58	401	116	4	1186	2	35	425	2e-143	513
contig02744	gi|122890735|emb|CAM14416.1|	programmed cell death 8 (apoptosis-inducing factor) [Danio rerio]	52.94	119	54	2	128	478	1	117	3e-24	116
contig02745	gi|326672374|ref|XP_003199653.1|	PREDICTED: DNA-directed RNA polymerase II subunit RPB1 [Danio rerio]	96.86	382	12	0	1147	2	796	1177	0	737
contig02746	gi|213510732|ref|NP_001135103.1|	AP-3 complex subunit mu-1 [Salmo salar]	90.32	62	6	0	734	549	357	418	1e-23	114
contig02747	gi|41053808|ref|NP_956541.1|	protein unc-50 homolog [Danio rerio]	88.75	80	9	0	3	242	180	259	1e-25	119
contig02750	gi|223649434|gb|ACN11475.1|	Transposable element Tcb1 transposase [Salmo salar]	46.56	131	66	5	12	392	146	271	8e-16	90.1
contig02753	gi|291190039|ref|NP_001167074.1|	Calpain-7 [Salmo salar]	76.69	163	31	2	1	468	122	284	3e-63	244
contig02754	gi|190336637|gb|AAI62105.1|	Lamin B2 [Danio rerio]	80.91	351	64	2	1130	87	233	583	2e-121	440
contig02756	gi|326669591|ref|XP_683507.4|	PREDICTED: GRINL1A complex locus protein 1 [Danio rerio]	54.67	450	200	4	2544	1207	118	553	2e-112	411
contig02758	gi|176866341|ref|NP_001116524.1|	hypothetical protein LOC100144556 [Danio rerio]	70.96	334	97	0	1135	134	598	931	1e-136	491
contig02763	gi|189527529|ref|XP_001922383.1|	PREDICTED: im:7137886 [Danio rerio]	52.38	84	38	1	290	45	118	201	6e-30	89.4
contig02766	gi|225716630|gb|ACO14161.1|	39S ribosomal protein L51, mitochondrial precursor [Esox lucius]	78.57	126	27	1	166	543	1	125	4e-53	211
contig02768	gi|317419336|emb|CBN81373.1|	Eukaryotic translation initiation factor 3 subunit C [Dicentrarchus labrax]	90.24	707	65	4	2727	619	186	888	0	1089
contig02770	gi|221219063|ref|NP_001070781.2|	dipeptidyl peptidase 9 [Danio rerio]	92.13	178	14	0	535	2	158	335	5e-94	347
contig02772	gi|225716722|gb|ACO14207.1|	Ran-specific GTPase-activating protein [Esox lucius]	90.72	194	17	1	66	644	1	194	3e-96	357
contig02773	gi|116517248|ref|NP_001070845.1|	ankyrin repeat domain 10b [Danio rerio]	65	80	26	2	234	1	147	226	3e-12	78.2
contig02774	gi|213512174|ref|NP_001133895.1|	PRKCA-binding protein [Salmo salar]	99.37	158	1	0	3	476	38	195	7e-84	313
contig02775	gi|221220102|gb|ACM08712.1|	Steroid receptor RNA activator 1 [Salmo salar]	73.17	82	22	0	1311	1066	147	228	6e-29	133
contig02776	gi|52218960|ref|NP_001004557.1|	transcription initiation factor TFIID subunit 6 [Danio rerio]	81.67	60	11	0	695	516	512	571	3e-10	63.9
contig02778	gi|170671938|ref|NP_001116278.1|	B-cell CLL/lymphoma 6 [Xenopus (Silurana) tropicalis]	93.37	166	11	0	500	3	486	651	3e-92	340
contig02779	gi|47216655|emb|CAG04853.1|	unnamed protein product [Tetraodon nigroviridis]	100	210	0	0	56	685	1	210	2e-109	399
contig02782	gi|164682555|gb|ABY66377.1|	SOX9 [Oreochromis aureus]	93.08	159	11	0	2	478	19	177	9e-74	279
contig02783	gi|326672048|ref|XP_003199578.1|	PREDICTED: spectrin beta chain, brain 1-like [Danio rerio]	90.48	399	38	0	1	1197	39	437	0	729
contig02786	gi|317419258|emb|CBN81295.1|	3-phosphoinositide-dependent protein kinase 1 [Dicentrarchus labrax]	87.38	301	33	1	4	891	30	330	4e-147	525
contig02787	gi|55962617|emb|CAI11589.1|	novel protein similar to vertebrate solute carrier family 38, member 4 (SLC38A4) [Danio rerio]	65.85	164	50	3	1	474	162	321	1e-43	179
contig02788	gi|46249455|gb|AAH68622.1|	LOC414671 protein [Xenopus laevis]	69.33	75	23	0	197	421	1	75	1e-23	113
contig02789	gi|149059013|gb|EDM10020.1|	similar to Zinc finger, FYVE domain containing 16 (predicted) [Rattus norvegicus]	54.71	499	184	5	1372	2	94	590	5e-124	449
contig02790	gi|223648552|gb|ACN11034.1|	Myristoylated alanine-rich C-kinase substrate [Salmo salar]	75.63	119	29	0	979	623	1	119	1e-23	115
contig02791	gi|139948785|ref|NP_001077307.1|	mediator of RNA polymerase II transcription subunit 13-like [Danio rerio]	90.34	145	14	0	437	3	1	145	3e-78	295
contig02792	gi|223647860|gb|ACN10688.1|	Transmembrane 9 superfamily member 2 precursor [Salmo salar]	83.07	189	32	2	164	730	13	197	1e-74	283
contig02794	gi|11967329|gb|AAG42049.1|AF232933_1	Goodpasture antigen-binding protein D26 [Bos taurus]	89.59	317	33	0	1156	206	282	598	3e-165	585
contig02795	gi|148698376|gb|EDL30323.1|	zinc finger CCCH type containing 12A [Mus musculus]	26.65	334	231	14	1471	512	315	595	1e-06	59.7
contig02796	gi|213513698|ref|NP_001133077.1|	Impact-like [Salmo salar]	69.46	203	61	2	607	2	7	204	1e-74	283
contig02797	gi|301765394|ref|XP_002918119.1|	PREDICTED: GRAM domain-containing protein 3-like isoform 2 [Ailuropoda melanoleuca]	45.03	433	219	9	1415	174	5	429	1e-77	295
contig02798	gi|4514550|dbj|BAA75464.1|	androgen receptor alpha [Anguilla japonica]	100	577	0	0	1731	1	79	655	0	1123
contig02799	gi|113951739|ref|NP_001039311.1|	CDC42 effector protein (Rho GTPase binding) 1 [Danio rerio]	75	44	11	0	872	741	252	295	4e-10	70.5
contig02802	gi|52345638|ref|NP_001004866.1|	charged multivesicular body protein 4b [Xenopus (Silurana) tropicalis]	93.33	135	9	0	185	589	20	154	2e-53	215
contig02803	gi|301622521|ref|XP_002940580.1|	PREDICTED: IgGFc-binding protein [Xenopus (Silurana) tropicalis]	49.71	171	86	0	515	3	194	364	7e-40	167
contig02804	gi|47210839|emb|CAF95990.1|	unnamed protein product [Tetraodon nigroviridis]	95.24	168	8	0	3	506	354	521	2e-90	334
contig02805	gi|131889259|ref|NP_001076467.1|	fos-related antigen 2 [Danio rerio]	81.82	165	30	1	341	835	1	156	7e-104	236
contig02806	gi|47229828|emb|CAG07024.1|	unnamed protein product [Tetraodon nigroviridis]	48.37	153	75	2	602	156	190	339	3e-33	145
contig02809	gi|319401935|ref|NP_001188035.1|	TOB1 protein [Ictalurus punctatus]	90.64	267	23	1	3	797	45	311	2e-117	426
contig02810	gi|118150550|ref|NP_001071234.1|	family with sequence similarity 160, member B2 [Danio rerio]	76.05	167	40	2	2	502	19	183	7e-66	253
contig02812	gi|327270023|ref|XP_003219791.1|	PREDICTED: uncharacterized protein C6orf62 homolog [Anolis carolinensis]	90.42	167	16	0	13	513	1	167	3e-79	297
contig02816	gi|291190576|ref|NP_001167034.1|	dynamin-1-like protein [Salmo salar]	88.11	227	27	1	1	681	447	671	4e-97	360
contig02819	gi|334346723|ref|XP_001381169.2|	PREDICTED: protein Shroom2-like [Monodelphis domestica]	45.98	174	70	6	542	93	211	383	1e-23	113
contig02820	gi|292611531|ref|XP_001921639.2|	PREDICTED: tripartite motif-containing protein 35-like [Danio rerio]	48.05	77	40	0	1004	774	10	86	2e-17	85.9
contig02821	gi|168480083|ref|NP_001091957.2|	selenoprotein T2 precursor [Danio rerio]	81.73	104	19	0	2142	1831	107	210	6e-45	187
contig02822	gi|308321688|gb|ADO27995.1|	carboxy-terminal domain RNA polymerase II polypeptide A small phosphatase 1 [Ictalurus furcatus]	97.45	157	4	0	2	472	108	264	9e-85	316
contig02823	gi|326666141|ref|XP_685144.5|	PREDICTED: caspase recruitment domain-containing protein 11-like [Danio rerio]	77.78	54	12	0	1	162	1331	1384	5e-18	94.4
contig02826	gi|115959138|ref|XP_001191156.1|	PREDICTED: similar to transposase [Strongylocentrotus purpuratus]	50	120	59	1	517	873	210	329	1e-24	118
contig02827	gi|109110842|ref|XP_001113460.1|	PREDICTED: tripartite motif-containing protein 14-like [Macaca mulatta]	37.07	205	127	6	25	633	250	433	6e-20	102
contig02828	gi|213513658|ref|NP_001135263.1|	Galectin-3-binding protein [Salmo salar]	49	251	121	7	733	2	323	559	2e-47	193
contig02829	gi|209155926|gb|ACI34195.1|	Serine/threonine-protein kinase 17A [Salmo salar]	83.44	314	52	1	942	1	1	312	2e-142	510
contig02832	gi|149408545|ref|XP_001512954.1|	PREDICTED: similar to FCH domain only protein 2 [Ornithorhynchus anatinus]	79.25	212	44	0	636	1	50	261	2e-85	319
contig02833	gi|41054283|ref|NP_956059.1|	PHD finger protein 6 [Danio rerio]	78.57	70	15	1	761	552	297	363	4e-13	79.7
contig02834	gi|223649190|gb|ACN11353.1|	Interferon-induced guanylate-binding protein 1 [Salmo salar]	65.37	615	211	1	2067	229	1	615	0	752
contig02837	gi|224495988|ref|NP_001139071.1|	cell division cycle and apoptosis regulator protein 1 [Danio rerio]	91.41	163	14	0	77	565	665	827	1e-48	196
contig02838	gi|326677062|ref|XP_003200745.1|	PREDICTED: hypothetical protein LOC559994 [Danio rerio]	32.38	315	213	2	308	1252	8526	8836	7e-46	162
contig02840	gi|270064193|gb|ACZ60070.1|	JAK2bCA [synthetic construct]	70.7	273	80	1	2	820	102	371	4e-101	372
contig02841	gi|326911273|ref|XP_003201985.1|	PREDICTED: bromodomain-containing protein 1-like [Meleagris gallopavo]	94.87	39	2	0	33	149	469	507	2e-13	79.3
contig02842	gi|326677383|ref|XP_003200820.1|	PREDICTED: alpha-1,6-mannosyl-glycoprotein 2-beta-N-acetylglucosaminyltransferase-like [Danio rerio]	63.04	138	51	0	739	326	272	409	2e-49	200
contig02843	gi|326927588|ref|XP_003209973.1|	PREDICTED: nuclear factor of activated T-cells 5-like [Meleagris gallopavo]	52.24	67	32	0	11	211	1468	1534	1e-10	70.9
contig02844	gi|47225324|emb|CAG09824.1|	unnamed protein product [Tetraodon nigroviridis]	90.57	212	20	1	892	257	79	289	8e-144	390
contig02847	gi|255683531|ref|NP_001157499.1|	puromycin-sensitive aminopeptidase [Danio rerio]	89.34	122	13	0	203	568	1	122	7e-57	224
contig02848	gi|224613530|gb|ACN60344.1|	Tax1-binding protein 1 homolog [Salmo salar]	66.54	266	81	5	1588	815	300	562	3e-85	320
contig02849	gi|229576820|ref|NP_001153383.1|	mitochondrial import inner membrane translocase subunit Tim9 [Danio rerio]	96.63	89	3	0	510	244	1	89	1e-43	179
contig02851	gi|47230131|emb|CAG10545.1|	unnamed protein product [Tetraodon nigroviridis]	93.94	165	10	0	499	5	13	177	1e-85	319
contig02853	gi|62857829|ref|NP_001016744.1|	zinc finger protein 706, gene 2 [Xenopus (Silurana) tropicalis]	100	45	0	0	1659	1525	31	75	2e-18	99
contig02855	gi|47223126|emb|CAG11261.1|	unnamed protein product [Tetraodon nigroviridis]	82.61	69	12	0	239	33	229	297	1e-38	142
contig02856	gi|47085681|ref|NP_998160.1|	serine/threonine-protein kinase RIO1 [Danio rerio]	85.9	234	33	0	704	3	244	477	2e-106	389
contig02857	gi|47221849|emb|CAF98861.1|	unnamed protein product [Tetraodon nigroviridis]	81.69	213	39	2	798	160	404	610	2e-100	369
contig02861	gi|46329850|gb|AAH68329.1|	Gyg1 protein [Danio rerio]	72.96	270	73	2	1	810	38	288	8e-116	421
contig02862	gi|47229885|emb|CAG07081.1|	unnamed protein product [Tetraodon nigroviridis]	80.31	259	51	0	1	777	81	339	1e-120	437
contig02863	gi|149642458|ref|XP_001510008.1|	PREDICTED: similar to alternatively spliced product using exon 9B isoform 2 [Ornithorhynchus anatinus]	55.44	193	78	5	3	557	450	641	1e-44	183
contig02864	gi|326674234|ref|XP_687391.4|	PREDICTED: myosin-XVIIIa [Danio rerio]	88.39	224	26	0	778	107	1729	1952	2e-89	333
contig02865	gi|150378483|ref|NP_001092897.1|	heat shock protein beta-11 [Danio rerio]	59.7	201	80	1	773	174	1	201	1e-64	251
contig02866	gi|225717244|gb|ACO14468.1|	F-box only protein 6 [Esox lucius]	70	70	21	0	222	13	148	217	1e-20	103
contig02868	gi|149737134|ref|XP_001496951.1|	PREDICTED: AT rich interactive domain 4A (RBP1-like) isoform 1 [Equus caballus]	73.89	157	35	1	91	543	1103	1259	2e-37	159
contig02869	gi|301608541|ref|XP_002933847.1|	PREDICTED: putative nuclease HARBI1-like [Xenopus (Silurana) tropicalis]	43.68	87	44	2	777	532	153	239	6e-06	56.2
contig02871	gi|308197128|sp|Q6P949.2|PHF2_DANRE	PHD finger protein 2 [Danio rerio]	77.55	196	33	2	580	26	756	951	8e-64	247
contig02874	gi|21263757|sp|O12990.1|JAK1_DANRE	RecName: Full=Tyrosine-protein kinase JAK1; AltName: Full=Janus kinase 1; Short=JAK-1_x0001_gi|1938358|gb|AAB54114.1| Jak1 kinase [Danio rerio]	65.4	448	150	5	1331	3	1	446	2e-165	587
contig02875	gi|308321280|gb|ADO27792.1|	mitochondrial NADH dehydrogenase iron-sulfur protein 7 [Ictalurus furcatus]	84.43	212	33	0	796	161	6	217	4e-85	318
contig02876	gi|326669419|ref|XP_001922767.2|	PREDICTED: vacuolar protein sorting-associated protein 13C [Danio rerio]	91.76	170	14	0	510	1	3414	3583	2e-57	225
contig02877	gi|47215538|emb|CAG06268.1|	unnamed protein product [Tetraodon nigroviridis]	60.79	533	200	5	1744	173	43	569	2e-162	577
contig02878	gi|22129763|ref|NP_671477.1|	rRNA promoter binding protein [Rattus norvegicus]	98.28	58	1	0	175	2	198	255	2e-27	125
contig02879	gi|52219098|ref|NP_001004625.1|	T-lymphocyte maturation-associated protein-like [Danio rerio]	68.75	160	44	2	19	480	1	159	3e-56	223
contig02882	gi|224613278|gb|ACN60218.1|	Neural cell adhesion molecule L1-like protein precursor [Salmo salar]	74.73	273	68	1	1182	367	384	656	2e-106	390
contig02884	gi|94158206|ref|NP_001035335.1|	brain-specific angiogenesis inhibitor 1-associated protein 2 [Danio rerio]	88.2	322	38	2	975	10	1	319	8e-155	551
contig02885	gi|224049996|ref|XP_002188740.1|	PREDICTED: UDP-glucose dehydrogenase [Taeniopygia guttata]	84.44	315	49	0	16	960	11	325	3e-146	516
contig02886	gi|118097318|ref|XP_414529.2|	PREDICTED: similar to protein kinase [Gallus gallus]	73.26	187	50	0	1	561	532	718	6e-44	181
contig02887	gi|47230041|emb|CAG10455.1|	unnamed protein product [Tetraodon nigroviridis]	86.49	185	25	0	557	3	82	266	4e-91	337
contig02888	gi|47227231|emb|CAG00593.1|	unnamed protein product [Tetraodon nigroviridis]	76.38	199	47	0	599	3	25	223	1e-91	339
contig02892	gi|255003831|ref|NP_001005395.1|	upstream binding transcription factor, RNA polymerase I [Danio rerio]	70.53	190	53	1	1	561	317	506	1e-66	256
contig02893	gi|326668401|ref|XP_002662309.2|	PREDICTED: RNA-binding protein 26 [Danio rerio]	65.22	46	16	0	478	341	895	940	2e-10	69.3
contig02894	gi|157743342|ref|NP_001099067.1|	transmembrane protein 199 [Danio rerio]	86.54	104	14	0	572	261	92	195	8e-28	127
contig02895	gi|223648964|gb|ACN11240.1|	Jeltraxin precursor [Salmo salar]	40.85	164	92	5	16	492	272	432	8e-22	109
contig02898	gi|209154854|gb|ACI33659.1|	Calcium-binding mitochondrial carrier protein SCaMC-1 [Salmo salar]	85.93	135	19	0	3	407	171	305	6e-62	240
contig02899	gi|47219955|emb|CAG11488.1|	unnamed protein product [Tetraodon nigroviridis]	62.06	253	72	5	1377	691	148	399	1e-87	228
contig02903	gi|121582322|ref|NP_001073420.1|	CCR4-NOT transcription complex subunit 1 [Danio rerio]	100	104	0	0	3	314	2097	2200	9e-55	216
contig02905	gi|223647552|gb|ACN10534.1|	Phospholipid scramblase 1 [Salmo salar]	82.14	308	34	2	96	956	15	322	6e-136	490
contig02906	gi|335293923|ref|XP_003357091.1|	PREDICTED: inactive ubiquitin carboxyl-terminal hydrolase 53 [Sus scrofa]	77.46	315	71	0	103	1047	1	315	3e-147	526
contig02907	gi|190358445|ref|NP_001121866.1|	bcl-2/adenovirus E1B 19 kDa-interacting protein 2-like protein [Danio rerio]	68.18	330	99	3	2	973	34	361	6e-132	476
contig02908	gi|47225473|emb|CAG11956.1|	unnamed protein product [Tetraodon nigroviridis]	100	34	0	0	804	703	426	459	1e-12	78.2
contig02911	gi|197247241|gb|AAI65359.1|	Rrm1 protein [Danio rerio]	95.15	268	13	0	804	1	228	495	1e-149	533
contig02912	gi|326926424|ref|XP_003209400.1|	PREDICTED: paired amphipathic helix protein Sin3a-like [Meleagris gallopavo]	67.59	290	93	2	1	867	1008	1259	4e-98	362
contig02913	gi|326675045|ref|XP_003200259.1|	PREDICTED: serine incorporator 1-like [Danio rerio]	85.46	227	32	1	719	42	10	236	2e-99	366
contig02915	gi|327270040|ref|XP_003219799.1|	PREDICTED: NAD-dependent deacetylase sirtuin-5-like [Anolis carolinensis]	75.09	273	68	1	16	834	41	311	2e-116	423
contig02916	gi|213512204|ref|NP_001133268.1|	serine/threonine-protein kinase pim-1 [Salmo salar]	88.6	114	13	0	1938	1597	96	209	5e-99	216
contig02917	gi|209154854|gb|ACI33659.1|	Calcium-binding mitochondrial carrier protein SCaMC-1 [Salmo salar]	80.59	170	33	1	301	810	1	169	2e-74	283
contig02918	gi|92094278|gb|AAH66718.2|	Serine carboxypeptidase 1 [Danio rerio]	76.77	439	99	1	5	1312	7	445	0	660
contig02920	gi|189522883|ref|XP_001922801.1|	PREDICTED: tumor protein p63 regulated 1-like [Danio rerio]	91.12	169	15	0	2	508	100	268	5e-88	327
contig02921	gi|42542491|gb|AAH66430.1|	Tardbpl protein [Danio rerio]	83.87	31	5	0	936	844	268	298	3e-07	62
contig02923	gi|185135774|ref|NP_001118057.1|	LBP (LPS binding protein)/BPI (bactericidal/permeability-increasing protein)-1 [Oncorhynchus mykiss]	70.93	454	131	1	1731	373	18	471	0	660
contig02924	gi|47220567|emb|CAG05593.1|	unnamed protein product [Tetraodon nigroviridis]	72.83	184	50	0	552	1	1298	1481	8e-67	256
contig02925	gi|47219153|emb|CAG01816.1|	unnamed protein product [Tetraodon nigroviridis]	85.47	179	26	1	539	3	399	576	8e-69	263
contig02926	gi|291190098|ref|NP_001167336.1|	Prolyl endopeptidase [Salmo salar]	88.59	149	17	0	638	192	560	708	4e-75	285
contig02927	gi|47218359|emb|CAG01880.1|	unnamed protein product [Tetraodon nigroviridis]	88.74	222	25	0	3	668	57	278	2e-115	419
contig02928	gi|308321151|gb|ADO27729.1|	RNA 3'-terminal phosphate cyclase-like protein [Ictalurus furcatus]	85.92	213	30	0	641	3	4	216	1e-102	376
contig02929	gi|262231771|ref|NP_001074068.2|	solute carrier family 16, member 4 [Danio rerio]	80	140	28	0	531	112	85	224	4e-51	204
contig02930	gi|326665910|ref|XP_694888.3|	PREDICTED: rho GTPase-activating protein 27-like [Danio rerio]	54.15	735	302	13	2584	485	329	1046	0	709
contig02931	gi|148725272|emb|CAI20711.2|	novel protein similar to vertebrate mannosidase, alpha, class 1A, member 1 (MAN1A1) [Danio rerio]	73.49	166	44	1	498	1	1	163	2e-57	225
contig02932	gi|225716080|gb|ACO13886.1|	COMM domain-containing protein 8 [Esox lucius]	70	140	42	0	2	421	37	176	2e-40	170
contig02933	gi|166198270|sp|A3QK15.1|AACS_DANRE	RecName: Full=Acetoacetyl-CoA synthetase_x0001_gi|126632804|emb|CAM56650.1| acetoacetyl-CoA synthetase [Danio rerio]	91.46	164	14	0	2	493	494	657	4e-84	313
contig02934	gi|113931562|ref|NP_001039230.1|	myotubularin related protein 1 [Xenopus (Silurana) tropicalis]	75.56	45	9	1	657	529	24	68	2e-10	66.2
contig02936	gi|317419010|emb|CBN81048.1|	'6-phosphofructo-2-kinase/fructose-2, 6-biphosphatase 4' [Dicentrarchus labrax]	98.18	55	1	0	2	166	21	75	9e-26	120
contig02937	gi|281211890|gb|EFA86052.1|	class II aldolase/adducin [Polysphondylium pallidum PN500]	65.73	143	47	2	573	995	84	225	3e-75	189
contig02939	gi|189516875|ref|XP_001922732.1|	PREDICTED: histone acetyltransferase KAT2A [Danio rerio]	93.99	183	11	0	909	361	613	795	1e-97	360
contig02940	gi|185134177|ref|NP_001118026.1|	tapasin-related [Oncorhynchus mykiss]	66.85	184	59	1	807	262	154	337	4e-103	247
contig02941	gi|307186909|gb|EFN72297.1|	Transposable element Tcb2 transposase [Camponotus floridanus]	45	100	55	0	397	98	41	140	3e-14	82
contig02942	gi|50345020|ref|NP_001002180.1|	alpha-1,3-mannosyl-glycoprotein 4-beta-N-acetylglucosaminyltransferase B [Danio rerio]	92.91	254	18	0	1	762	259	512	6e-146	489
contig02944	gi|308322801|gb|ADO28538.1|	ras-related protein rab-11b [Ictalurus punctatus]	95.24	42	2	0	346	221	176	217	4e-16	88.2
contig02946	gi|47219301|emb|CAG10930.1|	unnamed protein product [Tetraodon nigroviridis]	89.86	207	21	0	622	2	14	220	1e-101	373
contig02949	gi|41054187|ref|NP_956111.1|	dTDP-D-glucose 4,6-dehydratase [Danio rerio]	68.67	83	26	0	250	2	94	176	8e-26	122
contig02950	gi|326672358|ref|XP_003199648.1|	PREDICTED: alpha-N-acetylgalactosaminide alpha-2,6-sialyltransferase 1 [Danio rerio]	51.11	90	44	0	271	2	83	172	2e-18	98.6
contig02951	gi|62955737|ref|NP_001017881.1|	sulfide:quinone oxidoreductase, mitochondrial [Danio rerio]	76.51	447	103	4	108	1442	4	445	1e-180	638
contig02954	gi|113677869|ref|NP_001038251.1|	leucine-rich repeat protein SHOC-2 [Danio rerio]	95.2	521	25	0	1707	145	41	561	0	858
contig02955	gi|47228504|emb|CAG05324.1|	unnamed protein product [Tetraodon nigroviridis]	65.38	156	53	1	14	478	419	574	2e-51	208
contig02956	gi|332223716|ref|XP_003261016.1|	PREDICTED: hypothetical protein LOC100587241 [Nomascus leucogenys]	99.12	113	1	0	3	341	254	366	5e-59	230
contig02959	gi|262189344|gb|ACY30364.1|	von Willebrand factor A domain containing 5A [Salmo salar]	73.6	197	48	1	82	660	1	197	5e-60	234
contig02961	gi|27530675|dbj|BAC54021.1|	C-type lectin 2 [Anguilla japonica]	93.87	163	10	0	50	538	1	163	2e-89	332
contig02962	gi|213513818|ref|NP_001133964.1|	tubulin-folding cofactor B [Salmo salar]	78.86	246	52	0	195	932	1	246	5e-94	349
contig02963	gi|21535820|emb|CAD35751.1|	interferon responsive factor 2 [Bos taurus]	65.04	123	41	2	401	39	6	128	9e-40	166
contig02964	gi|213513514|ref|NP_001133932.1|	Kynurenine--oxoglutarate transaminase 3 [Salmo salar]	84.38	160	25	0	703	224	287	446	6e-77	291
contig02965	gi|326669419|ref|XP_001922767.2|	PREDICTED: vacuolar protein sorting-associated protein 13C [Danio rerio]	82.26	327	58	1	981	1	2939	3264	1e-147	526
contig02966	gi|54400562|ref|NP_001006030.1|	28S ribosomal protein S16, mitochondrial [Danio rerio]	85.96	114	16	0	1251	910	1	114	2e-51	208
contig02967	gi|148224229|ref|NP_001090632.1|	RNA binding motif, single stranded interacting protein 1 [Xenopus (Silurana) tropicalis]	83.27	257	41	2	825	61	55	311	5e-119	401
contig02968	gi|33339199|gb|AAQ14280.1|AF255356_1	cytochrome c oxidase subunit Vb precursor [Scombridae gen. sp.]	74.42	129	33	2	55	441	1	126	4e-50	201
contig02969	gi|29124437|gb|AAH49011.1|	Isocitrate dehydrogenase 3 (NAD+) alpha [Danio rerio]	93.3	179	12	0	709	173	187	365	2e-92	343
contig02970	gi|125830570|ref|XP_686742.2|	PREDICTED: probable JmjC domain-containing histone demethylation protein 2C [Danio rerio]	89.42	189	20	0	1	567	2323	2511	9e-95	350
contig02972	gi|318086948|ref|NP_001187979.1|	cysteinyl leukotriene receptor 1 [Ictalurus punctatus]	73.68	228	60	2	86	769	3	227	4e-86	322
contig02975	gi|225703208|gb|ACO07450.1|	NADH dehydrogenase 1 beta subcomplex subunit 10 [Oncorhynchus mykiss]	82.58	155	27	0	470	6	10	164	2e-72	275
contig02977	gi|317420108|emb|CBN82144.1|	ATP-dependent metalloprotease YME1L1 [Dicentrarchus labrax]	52.71	129	60	2	126	509	1	126	6e-21	104
contig02978	gi|333944141|pdb|2YIN|C	Ras-related C3 botulinum toxin substrate 1 [Homo sapiens]	99.44	177	1	0	2275	1745	18	194	1e-97	363
contig02980	gi|122890956|emb|CAM14036.1|	novel protein (zgc:91969) [Danio rerio]	73.96	169	44	0	2	508	425	593	1e-68	262
contig02983	gi|169646741|ref|NP_957270.2|	pre-mRNA processing factor 8 [Danio rerio]	99.61	258	1	0	1	774	549	806	3e-153	545
contig02984	gi|225706014|gb|ACO08853.1|	Calcyclin-binding protein [Osmerus mordax]	77.13	223	51	1	82	750	1	219	1e-85	320
contig02985	gi|47217867|emb|CAG02360.1|	unnamed protein product [Tetraodon nigroviridis]	75.49	102	25	0	660	355	227	328	2e-36	156
contig02986	gi|126632818|emb|CAM56405.1|	novel protein similar to vertebrate PRP18 pre-mRNA processing factor 18 homolog (yeast) (PRPF18) [Danio rerio]	92.9	310	21	1	1416	490	33	342	1e-161	574
contig02987	gi|241982813|ref|NP_001155958.1|	proteasome-associated protein ECM29 homolog [Danio rerio]	73.84	344	90	0	1034	3	1431	1774	1e-138	497
contig02988	gi|254540189|ref|NP_001156915.1|	hypothetical protein LOC797202 [Danio rerio]	91.11	45	4	0	487	353	18	62	1e-16	89.7
contig02990	gi|47085693|ref|NP_998153.1|	programmed cell death 4a [Danio rerio]	81.75	126	23	0	415	38	341	466	2e-56	221
contig02991	gi|221221498|gb|ACM09410.1|	15-hydroxyprostaglandin dehydrogenase [Salmo salar]	82.59	201	35	0	658	56	61	261	6e-94	347
contig02992	gi|189521344|ref|XP_001922442.1|	PREDICTED: muscarinic acetylcholine receptor M4 [Danio rerio]	81.04	517	90	7	229	1755	1	513	0	761
contig02993	gi|213512944|ref|NP_001133703.1|	Forkhead box protein C1 [Salmo salar]	81.72	383	63	4	1130	3	1	380	3e-164	582
contig02994	gi|47228180|emb|CAG07575.1|	unnamed protein product [Tetraodon nigroviridis]	32.88	292	183	8	2	838	537	804	9e-28	128
contig02995	gi|166092745|gb|ABY82346.1|	R-ras [Kryptolebias marmoratus]	98.85	87	1	0	249	509	1	87	2e-36	155
contig02997	gi|94733325|emb|CAK05160.1|	novel protein (zgc:91944) [Danio rerio]	81.71	82	15	0	146	391	1	82	1e-33	146
contig02998	gi|157886043|emb|CAP09340.1|	novel protein (zgc:153534) [Danio rerio]	100	47	0	0	980	840	456	502	2e-20	104
contig02999	gi|118150600|ref|NP_001071260.1|	endothelin-converting enzyme 1 [Danio rerio]	78.4	213	46	0	1	639	86	298	4e-97	358
contig03000	gi|148223209|ref|NP_001089884.1|	myotubularin related protein 14 [Xenopus laevis]	54.49	167	74	4	10	504	386	550	4e-32	130
contig03001	gi|317419831|emb|CBN81867.1|	Protein AF-10 [Dicentrarchus labrax]	69.18	159	36	3	822	385	612	768	8e-61	206
contig03004	gi|326670821|ref|XP_003199296.1|	PREDICTED: polypeptide N-acetylgalactosaminyltransferase 3-like [Danio rerio]	67.95	156	49	1	468	4	280	435	4e-64	247
contig03006	gi|326679221|ref|XP_003201261.1|	PREDICTED: citrate synthase, mitochondrial-like [Danio rerio]	94.8	250	13	0	750	1	1	250	2e-135	486
contig03008	gi|326921282|ref|XP_003206890.1|	PREDICTED: ADP-ribosylation factor 6-like, partial [Meleagris gallopavo]	100	46	0	0	1271	1134	104	149	1e-19	102
contig03009	gi|45361005|ref|NP_989139.1|	Sp1 transcription factor [Xenopus (Silurana) tropicalis]	52.53	198	84	9	2	565	21	204	4e-38	161
contig03011	gi|213514804|ref|NP_001134650.1|	CS022 protein [Salmo salar]	82.53	229	39	4	171	854	1	219	3e-88	329
contig03015	gi|326681061|ref|XP_002667406.2|	PREDICTED: myosin-IXb-like [Danio rerio]	72.73	33	8	1	2	97	89	121	2e-06	55.8
contig03016	gi|94733297|emb|CAK05319.1|	novel protein similar to vertebrate trafficking protein particle complex 3 (TRAPPC3) (zgc:101005) [Danio rerio]	98.28	116	2	0	1	348	61	176	5e-59	231
contig03018	gi|47209033|emb|CAF95106.1|	unnamed protein product [Tetraodon nigroviridis]	46.34	205	110	2	617	3	324	515	1e-30	137
contig03019	gi|169153739|emb|CAQ13358.1|	novel protein [Danio rerio]	55.05	109	48	1	37	360	204	312	7e-24	114
contig03020	gi|148725874|emb|CAN87826.1|	apoptotic protease activating factor [Danio rerio]	74.62	197	50	0	3	593	698	894	1e-85	320
contig03021	gi|189530860|ref|XP_692080.2|	PREDICTED: TBC1 domain family member 12 [Danio rerio]	90.79	152	14	0	458	3	547	698	5e-67	257
contig03022	gi|121583669|ref|NP_001073415.1|	glioma tumor suppressor candidate region gene 2 protein [Danio rerio]	66.89	453	147	4	1469	120	7	456	2e-122	444
contig03025	gi|113680776|ref|NP_001038676.1|	EF-hand domain-containing protein D2 [Danio rerio]	90.12	81	8	0	1180	938	153	233	9e-20	102
contig03026	gi|157787169|ref|NP_001099177.1|	hypothetical protein LOC100126028 [Danio rerio]	72.86	210	55	3	625	2	1	204	5e-50	201
contig03027	gi|194272152|ref|NP_001123545.1|	UDP-galactose translocator [Danio rerio]	84.37	339	52	3	1	1014	6	342	7e-144	514
contig03028	gi|47085943|ref|NP_998331.1|	proteasome subunit alpha type-7-like [Danio rerio]	98.64	221	3	0	718	56	12	232	2e-117	426
contig03030	gi|209155876|gb|ACI34170.1|	Digestive cysteine proteinase 2 precursor [Salmo salar]	80.26	304	60	0	2	913	248	551	2e-149	533
contig03033	gi|125850795|ref|XP_001342326.1|	PREDICTED: secretory phospholipase A2 receptor-like [Danio rerio]	47.37	114	55	2	16	342	251	363	2e-22	110
contig03035	gi|326672142|ref|XP_002663909.2|	PREDICTED: canalicular multispecific organic anion transporter 2-like [Danio rerio]	88.83	394	44	0	3	1184	128	521	0	681
contig03036	gi|18958092|emb|CAD24407.1|	novel protein similar to mouse silencing mediator of retinoic acid and thyroid hormone receptor (SMRT) [Danio rerio]	85.25	122	18	1	503	138	153	273	2e-53	213
contig03037	gi|148725991|emb|CAN88421.1|	novel protein similar to H.sapiens GPIAP1, GPI-anchored membrane protein 1 (GPIAP1, zgc:55902) [Danio rerio]	72.12	208	57	1	11	631	488	695	7e-76	288
contig03038	gi|32264683|gb|AAP78788.1|	Tmc7 protein [Takifugu rubripes]	59.15	71	29	0	502	290	453	523	3e-39	96.3
contig03039	gi|225716794|gb|ACO14243.1|	Oral cancer overexpressed protein 1 [Esox lucius]	62.82	78	27	1	775	548	64	141	3e-20	103
contig03040	gi|4321121|gb|AAB17010.2|	Notch-3 homolog [Carassius auratus]	67.01	197	65	1	2	592	328	523	3e-83	311
contig03041	gi|255528973|gb|ACU12483.1|	tyrosine kinase 2 [Siniperca chuatsi]	73.59	231	61	0	723	31	937	1167	2e-93	346
contig03042	gi|165972509|ref|NP_001107084.1|	hypothetical protein LOC568307 [Danio rerio]	94.2	224	13	0	3	674	378	601	2e-122	442
contig03044	gi|221221362|gb|ACM09342.1|	Nuclear protein Hcc-1 [Salmo salar]	63.4	153	51	4	71	514	58	210	3e-32	142
contig03046	gi|213511758|ref|NP_001133410.1|	Tyrosine-protein kinase BTK [Salmo salar]	84.58	214	32	2	1038	400	422	634	3e-101	373
contig03049	gi|94536976|ref|NP_001035397.1|	F-box only protein 8 [Danio rerio]	78.17	197	38	4	251	826	1	192	5e-82	308
contig03051	gi|115803132|ref|XP_001198853.1|	PREDICTED: similar to endonuclease-reverse transcriptase [Strongylocentrotus purpuratus]	42.86	70	40	2	210	1	607	673	9e-08	60.5
contig03052	gi|11066881|gb|AAG28744.1|	squamous cell carcinoma antigen recognised by cytotoxic T lymphocytes [Takifugu rubripes]	78.61	173	37	1	892	374	169	340	4e-65	186
contig03053	gi|47551339|ref|NP_999980.1|	thyroid hormone receptor-associated protein 3 [Danio rerio]	49.72	362	140	11	1005	46	497	852	8e-69	265
contig03054	gi|291231094|ref|XP_002735502.1|	PREDICTED: ubiquitin-conjugating enzyme E2D 1-like [Saccoglossus kowalevskii]	35.62	713	403	19	1979	9	344	1046	3e-96	357
contig03055	gi|41055112|ref|NP_957418.1|	arrestin, beta 2b [Danio rerio]	93.57	171	11	1	958	446	240	408	1e-85	321
contig03058	gi|113681286|ref|NP_001025294.1|	nucleoprotein TPR [Danio rerio]	67.06	170	56	0	511	2	93	262	5e-51	204
contig03059	gi|317419199|emb|CBN81236.1|	BAH and coiled-coil domain-containing protein 1 [Dicentrarchus labrax]	72.22	144	40	1	433	2	2060	2188	1e-50	202
contig03060	gi|50878273|ref|NP_001002748.1|	vertebrate transmembrane 4 superfamily-like [Danio rerio]	78.19	243	53	0	96	824	1	243	1e-77	294
contig03061	gi|41053796|ref|NP_956872.1|	actin related protein 2/3 complex, subunit 5-like, a [Danio rerio]	86.67	150	20	0	493	44	1	150	9e-70	266
contig03064	gi|47207707|emb|CAF95282.1|	unnamed protein product [Tetraodon nigroviridis]	55.77	416	181	2	1241	3	269	684	3e-152	437
contig03065	gi|149708824|ref|XP_001493137.1|	PREDICTED: chloride channel CLIC-like 1 [Equus caballus]	46.89	241	128	4	723	1	1	233	1e-54	218
contig03067	gi|292629806|ref|XP_002667584.1|	PREDICTED: lymphocyte antigen 75 [Danio rerio]	45.77	142	76	3	619	197	269	408	3e-29	132
contig03068	gi|223648452|gb|ACN10984.1|	Calpain-1 catalytic subunit [Salmo salar]	87.26	620	79	0	5	1864	85	704	0	1127
contig03069	gi|113677016|ref|NP_001038927.1|	coiled-coil domain-containing protein 51 [Danio rerio]	49.07	108	55	1	325	2	1	107	2e-20	102
contig03070	gi|156548621|ref|XP_001608164.1|	PREDICTED: hypothetical protein isoform 1 [Nasonia vitripennis]	99.22	128	1	0	789	406	8	135	6e-64	248
contig03073	gi|292617915|ref|XP_685035.3|	PREDICTED: myosin-VIIa-like [Danio rerio]	89.44	180	19	0	224	763	38	217	8e-78	294
contig03074	gi|223648614|gb|ACN11065.1|	Serine/threonine-protein kinase Sgk2 [Salmo salar]	89.29	196	19	1	582	1	1	196	7e-86	322
contig03075	gi|41056263|ref|NP_957406.1|	ADP-ribosylation factor-like protein 6-interacting protein 1 [Danio rerio]	87.96	191	23	0	631	59	1	191	6e-88	328
contig03076	gi|213627581|gb|AAI71620.1|	Zgc:152984 protein [Danio rerio]	89.29	336	36	0	1008	1	132	467	2e-173	613
contig03077	gi|291190606|ref|NP_001167149.1|	Splicing factor 3B subunit 2 [Salmo salar]	94.96	278	14	0	836	3	593	870	3e-121	439
contig03079	gi|269308229|ref|NP_001083012.2|	tyrosine-protein phosphatase non-receptor type 13 [Danio rerio]	60	210	75	4	3	605	198	402	1e-59	233
[truncated: 9,034 more rows]
