# Supplementary material for: Data for transcriptomic and iTRAQ proteomic analysis of Anguilla japonica gills in response to osmotic stress
Source: Data Brief. 2015 Mar 4;3:120–5. doi: 10.1016/j.dib.2015.02.012 (PMC4510098; doi:10.1016/j.dib.2015.02.012)
Supplement: Supplementary file 2 — S2: Enriched KEGG pathways in eel gills [file mmc2.xlsx]

## Sheet: Sheet1
Term	Count	P-Value	Benjamin
Ribosome	48	6.7e-29	1.1e-26
Huntington's disease	39	4.2e-08	9.4e-07
Alzheimer's disease	37	2.8e-08	7.4e-07
Parkinson's disease	35	4.2e-10	1.3e-08
Regulation of actin cytoskeleton	35	0.00016	0.0018
Oxidative phosphorylation	30	5.4e-07	1.1e-05
Tight junction	26	8.6e-05	0.0012
Proteasome	25	1.7e-14	1.4e-12
Pathogenic Escherichia coli infection	25	3.7e-12	1.9e-10
Leukocyte transendothelial migration	23	0.00023	0.0022
Glycolysis / Gluconeogenesis	19	8.8e-07	1.5e-05
Oocyte meiosis	19	0.0038	0.026
Citrate cycle (TCA cycle)	17	3.7e-10	1.5e-08
Adherens junction	17	0.00047	0.0041
Cardiac muscle contraction	17	0.00055	0.0045
Antigen processing and presentation	17	0.0011	0.0083
Fc gamma R-mediated phagocytosis	17	0.0047	0.03
Neurotrophin signaling pathway	16	0.089	0.36
Glutathione metabolism	14	0.00015	0.0019
Aminoacyl-tRNA biosynthesis	13	8e-05	0.0013
Valine, leucine and isoleucine degradation	13	0.00017	0.0018
Long-term potentiation	13	0.0094	0.057
Pyruvate metabolism	12	0.00029	0.0027
Amino sugar and nucleotide sugar metabolism	12	0.00071	0.0056
Viral myocarditis	12	0.031	0.15
Fatty acid metabolism	11	0.0012	0.0088
Amyotrophic lateral sclerosis (ALS)	11	0.011	0.063
Pentose phosphate pathway	10	0.00011	0.0014
Vibrio cholerae infection	9	0.09	0.35
Propanoate metabolism	8	0.014	0.08
Fructose and mannose metabolism	8	0.02	0.11
Butanoate metabolism	7	0.059	0.26
Fatty acid elongation in mitochondria	4	0.023	0.12
Methane metabolism	3	0.083	0.35
